# Supplementary material for: Ultrasound promotes germination of aging Pinus tabuliformis seeds is associated with altered lipid metabolism
Source: Ultrason Sonochem. 2023 Jan 23;93:106310. doi: 10.1016/j.ultsonch.2023.106310 (PMC9900612; doi:10.1016/j.ultsonch.2023.106310)
Supplement: Supplementary data 1 [file mmc1.xlsx]

## Sheet: Sheet1
Supplemental table 1. Differentially expressed genes in the comparison of ultrasound_0d vs control_0d.
Gene ID	log2(Ultra_0d/CK_0d)	Qvalue(CK_0d-vs-Ultra_0d)
Pt1G26100	2.92297	0.0233177
Pt1G52550	2.79253	0.0375878
Pt1G72030	-2.70309	0.0260137
Pt2G35010	1.75319	0.0403127
Pt3G22420	2.34122	0.0389458
Pt9G08840	2.9467	0.0233177
PtQG20320	1.54153	1.30293e-05
PtQG20360	1.58166	0.0351864
PtXG13730	-1.54128	0.017219
PtXG50550	2.8806	0.0260137

## Sheet: Sup. T2
Supplemental table 2. Differentially expressed genes in the comparison of ultrasound_1d vs control_1d.
Gene ID	log2(Ultra_1d/CK_1d)	Qvalue(CK_1d-vs-Ultra_1d)
Pt0G09640	-0.95885	0.0308076
Pt0G10890	2.18237	0.0285052
Pt1G00390	0.978464	0.029447
Pt1G39140	-4.88308	8.473e-12
Pt1G53380	-0.806305	0.029447
Pt2G08770	-0.808633	0.0168171
Pt2G20940	2.98087	0.0178617
Pt2G45580	0.890629	0.0347866
Pt2G71020	1.8995	0.0351856
Pt3G01010	-0.472641	0.0363052
Pt3G04130	0.344409	0.0178617
Pt3G42640	-0.428563	0.0435765
Pt4G43270	-2.59147	0.0435765
Pt5G28840	0.496261	0.0351856
Pt5G53560	0.577921	0.0351856
Pt5G56050	-2.81597	0.0133279
Pt5G61330	-0.577464	0.029447
Pt6G07360	-0.566011	0.0351856
Pt6G35190	0.599631	0.0351856
Pt6G42700	-0.570064	0.0310061
Pt6G55670	-0.700622	0.00441269
Pt7G11010	-1.17841	0.00107964
Pt7G37630	1.00991	4.90551e-09
Pt8G04170	-1.21171	0.0168171
Pt8G04940	-2.25182	1.76367e-05
Pt8G05710	-0.459169	0.0424047
Pt8G14350	0.548371	0.00494654
Pt8G16190	1.98295	0.00240188
Pt8G52900	-0.617025	0.029447
Pt8G59230	0.512067	0.0304338
Pt9G08890	-0.689162	0.029447
Pt9G08920	-0.689162	0.029447
Pt9G10300	-0.485475	0.0304338
Pt9G40420	-1.33516	0.029447
Pt9G41520	0.356773	0.0285052
Pt9G56260	-1.69991	0.00441269
PtJG06150	0.686123	0.0465685
PtJG31550	1.85005	0.00254526
PtXG33020	0.46192	0.00441269
PtXG37390	1.01009	0.0204702
PtXG37730	1.21827	0.000169264

## Sheet: Sup. T3
Supplemental table 3. Differentially expressed genes in the comparison of control_1d vs control_0d.
gene_id	diffexp_log2fc_CK_1d-vs-CK_0d	diffexp_deseq2_qvalue_CK_1d-vs-CK_0d
Pt4G39920	4.84039	3.71963e-211
Pt3G67720	4.59266	1.21547e-155
PtQG00720	2.72649	1.02254e-138
PtJG08480	3.37176	2.93808e-136
Pt8G57650	3.12796	7.54162e-135
PtQG24890	3.05141	1.95184e-134
PtQG07270	3.98806	2.15419e-128
Pt1G62760	5.33446	3.12918e-128
PtQG08130	3.76822	2.67868e-121
Pt3G37380	2.3064	5.24779e-112
Pt7G33000	2.44228	1.87256e-111
Pt1G42540	2.78943	1.23167e-110
PtJG08400	3.06762	1.54392e-104
Pt1G49810	4.16741	1.14361e-102
PtJG14500	5.37004	5.10188e-102
Pt1G42960	1.91565	1.3348e-101
PtXG01330	3.37716	2.73502e-101
PtJG38330	4.48882	1.49997e-100
Pt6G15410	1.73012	4.23151e-99
Pt2G48200	-1.40503	6.08168e-98
PtQG43030	2.00616	1.3786e-95
Pt9G26150	2.19891	4.10395e-94
Pt7G00950	-1.53941	1.838e-93
Pt5G14480	2.58049	4.47993e-93
PtXG23270	3.54599	6.55589e-93
Pt4G60970	2.96261	1.57531e-92
Pt7G24870	5.49992	4.11851e-91
Pt3G12810	3.59526	6.99586e-91
Pt6G03540	2.21944	3.72977e-90
Pt5G08650	2.62084	4.11252e-89
Pt1G78110	4.21024	9.73915e-89
Pt3G32710	4.24936	2.69418e-88
Pt4G31780	6.48352	1.19472e-87
PtJG00030	-1.6702	4.47497e-87
Pt5G33410	3.28226	1.11187e-85
PtJG12630	2.40643	6.24932e-85
PtQG32610	1.9398	7.52161e-85
Pt3G67750	4.72654	9.72284e-85
Pt5G58220	3.23837	1.67805e-84
Pt8G57620	3.47815	7.23902e-82
Pt9G39090	1.8374	1.48142e-81
PtQG33180	2.69089	1.67556e-80
Pt3G05590	3.2796	4.7568e-80
Pt9G01300	2.65218	1.9284e-79
PtXG46790	5.1506	3.22352e-79
PtQG32230	5.69595	4.35985e-79
PtXG20020	2.0504	4.79263e-79
Pt4G61060	2.68143	7.66303e-78
Pt7G02790	4.01172	2.92174e-77
Pt6G50460	2.17104	2.45423e-76
Pt1G53370	5.54442	1.41823e-74
Pt8G01470	-2.24303	1.74066e-74
Pt7G02490	2.82782	7.54947e-74
Pt1G58080	4.45676	7.96085e-74
Pt7G27010	2.74461	1.40408e-73
PtQG03760	-2.21504	6.27132e-73
Pt8G45230	4.00334	4.25942e-71
Pt7G21600	2.9913	9.66619e-71
Pt4G14930	1.44082	9.66619e-71
Pt7G00640	-2.0472	1.17586e-70
PtQG02900	2.20995	1.19327e-70
Pt3G29710	2.60458	2.11429e-69
Pt7G01880	3.37336	2.76047e-69
PtXG15690	3.22951	1.81591e-68
Pt3G70820	2.95577	3.84747e-68
PtJG22770	1.48642	7.77418e-68
Pt7G33640	-1.66483	8.16272e-68
Pt2G56920	4.81768	8.61204e-68
Pt7G07210	2.0001	1.17183e-67
Pt8G42430	2.25408	1.91015e-67
Pt3G45110	1.69129	1.375e-66
Pt8G62940	4.4163	1.86828e-66
Pt7G48660	-1.85293	5.30881e-66
Pt3G37450	1.70541	6.27833e-66
Pt8G36730	2.07764	5.21603e-65
Pt8G61610	2.18123	8.81492e-65
Pt5G51420	2.89773	9.6214e-65
Pt2G29990	3.42676	1.38338e-64
Pt8G11440	2.21864	2.88398e-64
PtQG06750	1.44216	3.85715e-64
Pt1G52010	1.81434	1.51636e-63
Pt4G10140	2.40125	2.28632e-63
PtXG28720	2.59167	3.36838e-63
Pt2G55880	2.11672	6.74876e-63
Pt1G53360	5.80815	8.05572e-63
Pt4G24500	3.699	1.52189e-62
Pt9G35660	2.41469	1.92093e-62
Pt5G61290	1.75766	2.05176e-62
Pt7G10900	1.50954	6.84682e-62
Pt4G01610	1.65477	1.49951e-61
Pt7G02470	2.97735	2.76868e-61
Pt4G36230	3.67633	2.90831e-61
PtQG02860	1.6113	3.0486e-61
Pt6G41700	1.63315	3.25443e-61
PtXG33350	3.34507	3.3377e-61
Pt9G27510	2.63198	5.23439e-61
Pt1G42030	1.40485	5.49497e-61
Pt4G28910	2.23175	5.92595e-61
Pt4G28940	2.23175	5.92595e-61
Pt1G18490	3.30696	2.19549e-60
Pt3G67630	4.1	2.43025e-60
Pt6G46230	3.27974	2.55756e-60
Pt9G39230	-1.39932	2.6509e-60
Pt4G08450	3.13697	4.56158e-60
Pt1G73450	-1.61259	6.76488e-60
Pt4G01290	5.27001	1.67329e-59
Pt7G00130	-1.4594	1.99655e-59
Pt5G03560	-2.3311	2.21801e-59
Pt1G52960	1.60546	9.00493e-59
Pt2G26830	2.19932	6.60977e-58
Pt0G13110	1.36319	1.4597e-57
Pt8G15930	2.94438	1.77834e-57
Pt4G54160	1.96166	2.44816e-57
Pt9G01790	4.03821	2.6341e-57
Pt8G11130	2.09795	3.38673e-57
Pt0G04870	-2.11263	3.40934e-57
Pt8G04270	5.79214	4.37963e-57
Pt6G02850	4.7699	4.88957e-57
Pt4G55140	1.82908	6.3276e-57
Pt8G37860	2.76744	1.29112e-56
Pt8G37930	3.55065	1.44372e-56
Pt8G07040	2.02582	1.55061e-56
Pt1G45370	1.81087	3.15014e-56
Pt5G44810	-1.53763	6.06488e-56
Pt8G37240	1.88242	6.62856e-56
Pt8G12060	-1.52204	8.00209e-56
Pt8G34530	1.35367	9.32649e-56
Pt3G54800	2.57761	1.27785e-55
Pt7G01770	6.29805	2.40605e-55
Pt9G33140	-5.33654	2.82787e-55
Pt4G28820	-2.01049	3.62238e-55
Pt3G62910	1.52663	3.98237e-55
Pt7G48650	-1.63995	9.6091e-55
PtJG23400	-1.60059	1.13065e-54
Pt3G70330	-2.03144	2.44655e-54
Pt8G63500	4.46857	2.50175e-54
Pt9G38950	1.61872	3.10713e-54
Pt7G24240	-1.46594	3.26549e-54
PtXG43130	1.72173	4.91349e-54
PtJG18850	2.24339	6.04083e-54
Pt6G30780	2.28341	2.26482e-53
Pt4G15700	-1.34078	3.71963e-53
Pt6G29590	3.09409	3.94573e-53
Pt5G14680	2.66303	3.95496e-53
PtJG13750	7.26205	4.03991e-53
Pt0G21760	1.8623	4.91246e-53
Pt5G33850	3.53586	5.72947e-53
Pt5G18800	-1.13989	9.07233e-53
Pt3G37430	1.34671	9.18314e-53
Pt6G46320	1.68602	9.69653e-53
PtJG04150	2.02311	1.09092e-52
Pt6G15010	5.39992	1.20647e-52
Pt2G08770	4.92391	2.02668e-52
Pt0G02760	2.5059	3.28217e-52
Pt5G52840	3.80176	3.73843e-52
PtJG13690	7.79088	5.05032e-52
Pt7G08930	1.96411	5.09267e-52
Pt8G19450	1.33971	6.33801e-52
Pt6G07360	1.96428	7.31486e-52
Pt1G53730	-1.20459	8.60717e-52
Pt6G45850	2.31657	1.48188e-51
PtXG33020	-1.08902	1.69042e-51
PtQG24290	1.947	1.90541e-51
Pt4G08480	3.05584	1.9329e-51
Pt9G59250	1.73148	2.40872e-51
PtJG25580	-1.24873	2.63503e-51
PtQG03770	-2.7198	3.19199e-51
Pt5G51580	2.21012	4.27873e-51
PtXG34970	1.61876	5.9177e-51
PtXG25760	4.08433	6.15908e-51
PtQG42090	2.12596	1.03762e-50
Pt9G30780	2.269	1.07907e-50
Pt6G01820	-1.24801	1.28465e-50
Pt3G27560	4.74705	1.44876e-50
Pt9G39100	1.34819	2.82091e-50
Pt7G30110	-1.50582	3.21695e-50
Pt3G53630	-1.6781	5.99547e-50
Pt0G22980	2.22024	6.85349e-50
PtJG25400	1.56943	9.86135e-50
Pt6G04420	-1.64597	1.30515e-49
Pt1G78040	1.60226	3.27499e-49
Pt5G28840	-1.63991	3.52538e-49
Pt4G49770	4.25729	4.03612e-49
Pt0G04950	3.56802	4.23878e-49
Pt3G39620	2.37255	4.67991e-49
Pt0G42600	1.97945	7.77899e-49
Pt3G38450	2.01565	7.96252e-49
PtQG14860	1.75227	8.06653e-49
Pt6G02800	1.6515	9.59114e-49
Pt2G37740	-1.50404	1.70887e-48
Pt2G42490	2.55024	2.40353e-48
Pt2G67620	-1.84757	4.49861e-48
Pt3G46380	2.36369	4.51679e-48
Pt1G53380	4.62374	5.07325e-48
Pt7G29510	2.45703	6.88643e-48
Pt5G01660	1.26823	1.1099e-47
Pt2G20920	2.36379	1.28868e-47
Pt3G20240	1.60179	3.11494e-47
Pt2G07860	1.67849	4.14873e-47
Pt7G42340	1.65175	6.56575e-47
Pt3G67620	3.30778	6.82735e-47
Pt4G37110	-1.19682	6.82735e-47
Pt9G58640	1.61632	8.12614e-47
Pt6G60480	4.20971	1.13081e-46
Pt7G36850	1.70243	1.18976e-46
Pt3G70340	-1.99609	1.42972e-46
Pt3G71030	1.86233	1.789e-46
Pt1G16640	1.97182	1.81407e-46
Pt7G02390	1.98841	1.93576e-46
Pt3G04060	-1.4336	3.49373e-46
PtXG47210	2.08205	3.98497e-46
Pt6G31670	-1.1417	4.31382e-46
Pt3G66720	1.66978	4.45971e-46
Pt1G77090	3.05777	4.82548e-46
Pt2G19800	-1.19121	5.49031e-46
Pt2G36320	1.82312	1.22818e-45
PtJG17870	2.31749	2.87507e-45
Pt7G16750	1.78382	4.66346e-45
Pt1G22020	2.53979	2.31207e-44
Pt3G66360	2.07005	2.37157e-44
Pt7G16380	1.30952	2.61754e-44
PtXG20280	1.815	2.64029e-44
Pt9G44990	1.74933	2.84126e-44
Pt6G43180	1.57732	2.91724e-44
Pt5G14730	2.17304	3.32434e-44
PtQG03110	2.03623	3.65589e-44
Pt7G04560	1.37226	4.30676e-44
Pt4G59180	1.92827	4.32152e-44
Pt7G55240	2.04749	5.52486e-44
Pt5G26480	1.55588	6.59696e-44
Pt2G56900	3.9904	7.38405e-44
Pt4G00840	2.23522	8.02357e-44
Pt6G33890	-2.19297	8.21864e-44
Pt4G21990	1.32448	1.18608e-43
Pt5G54330	1.79759	1.29516e-43
Pt7G24830	5.55761	1.6582e-43
Pt7G24820	5.55761	1.6582e-43
Pt6G44600	-1.32538	1.94831e-43
Pt5G42920	3.06947	2.13094e-43
PtXG35900	1.66405	2.88557e-43
PtQG21260	-1.62148	2.90751e-43
Pt7G28890	3.36316	6.3991e-43
PtJG32610	3.99616	9.00884e-43
Pt7G39190	3.22539	1.50791e-42
Pt0G14850	2.08599	1.51061e-42
PtXG08380	2.91044	1.53717e-42
Pt1G69320	-1.03079	2.28244e-42
Pt5G04010	1.66901	2.86109e-42
Pt6G37110	1.15068	3.13029e-42
PtJG45980	-1.55375	3.94508e-42
Pt7G01920	4.10354	4.3155e-42
Pt2G09600	2.44173	5.15732e-42
PtJG12470	2.42297	5.54835e-42
PtJG46670	2.14543	6.56303e-42
Pt8G55160	1.76436	8.99643e-42
Pt5G11540	2.38323	1.34259e-41
PtJG38280	2.40439	1.4706e-41
Pt9G38410	1.6533	1.53313e-41
Pt7G19900	1.14008	1.57279e-41
PtJG25600	1.21109	2.15448e-41
Pt2G11900	1.79365	2.41707e-41
PtQG11750	1.2086	2.74651e-41
Pt9G07290	1.89909	4.08452e-41
Pt3G36440	1.58954	5.01031e-41
Pt3G61100	-1.22201	5.43529e-41
PtJG50140	-2.08476	5.78006e-41
Pt7G03740	1.57183	6.0143e-41
Pt2G42860	1.43167	6.03478e-41
Pt5G39540	-1.31131	1.09823e-40
PtJG47610	-1.56255	1.53602e-40
Pt3G50680	4.9314	1.57651e-40
Pt7G02810	5.5254	1.63058e-40
Pt9G57730	-1.01381	2.51297e-40
PtQG35300	2.87844	3.81451e-40
Pt3G66190	1.95348	3.92495e-40
PtQG37550	2.48884	5.09008e-40
PtJG14600	3.40247	6.66361e-40
Pt5G11450	3.16222	7.56598e-40
Pt2G12930	-1.35589	9.48635e-40
Pt4G43980	1.78952	1.02292e-39
Pt2G43650	-1.27252	1.0521e-39
Pt8G29360	1.36976	1.07483e-39
Pt1G02650	3.99593	1.33763e-39
PtXG06520	1.82481	1.69143e-39
Pt2G11140	3.54494	2.15012e-39
Pt8G62900	3.11141	2.20846e-39
Pt1G16630	1.34432	2.33185e-39
Pt5G20840	-1.31291	3.57721e-39
Pt3G71420	-1.37671	3.63928e-39
PtJG38690	-1.05499	5.56733e-39
Pt8G25460	1.34593	8.13905e-39
Pt8G14350	-1.95972	8.46685e-39
Pt1G27250	-1.40964	8.99421e-39
Pt7G49270	2.57954	1.03588e-38
PtQG17190	2.34534	1.57202e-38
Pt5G27040	-2.07274	1.86942e-38
Pt5G06960	-1.83388	2.03187e-38
Pt0G18690	6.80285	2.71188e-38
Pt6G24070	2.54575	3.18275e-38
PtJG51790	-1.0255	3.38243e-38
Pt6G45420	2.70859	3.61605e-38
Pt4G24220	2.08188	3.68198e-38
PtQG03570	-1.32682	4.16945e-38
Pt5G53560	-1.60306	5.33157e-38
PtQG01070	1.43611	5.66123e-38
PtXG43300	1.81382	7.14244e-38
Pt0G28040	2.39159	8.1027e-38
Pt6G58260	3.95898	9.06889e-38
Pt3G59510	-1.84704	1.74524e-37
Pt2G54920	7.1306	2.20711e-37
Pt0G42030	2.66901	2.67355e-37
Pt2G01370	2.35691	3.57469e-37
PtXG23330	1.77075	3.97533e-37
Pt5G58200	1.10455	4.21971e-37
Pt7G41260	-1.8244	4.66201e-37
Pt9G46320	3.17707	4.67151e-37
Pt7G26850	1.64499	4.96097e-37
Pt6G18760	1.75897	5.20078e-37
Pt9G12190	1.77741	5.70412e-37
Pt3G67070	2.37231	6.22073e-37
Pt7G28310	-1.4278	6.22073e-37
Pt6G32110	1.50613	6.56074e-37
PtJG13650	7.86544	7.85344e-37
Pt5G49620	1.85874	8.66635e-37
Pt5G49610	1.85874	8.66635e-37
PtQG23040	2.98316	1.12151e-36
Pt9G33970	1.39888	2.0581e-36
Pt3G46330	1.48606	2.0581e-36
Pt6G35470	1.61928	2.09268e-36
Pt7G34260	3.93085	2.25549e-36
Pt9G10300	1.39112	2.84644e-36
PtXG05130	1.53305	2.88194e-36
Pt4G44160	2.03792	3.07785e-36
Pt9G50030	2.53114	3.11963e-36
Pt8G12510	-1.33612	3.25571e-36
Pt8G25100	2.01052	3.90099e-36
Pt4G08570	1.90919	4.18386e-36
Pt9G38730	-1.75951	4.31014e-36
Pt5G36850	-1.40775	6.21272e-36
Pt5G11030	-1.52268	6.70065e-36
Pt7G32610	-1.05142	8.34764e-36
Pt3G04480	1.87088	9.68476e-36
PtXG29420	-1.83928	1.06615e-35
Pt2G22550	-1.72737	1.19438e-35
Pt7G06270	-1.1922	1.2195e-35
Pt7G62240	-1.38508	1.36646e-35
Pt6G02840	4.88682	1.45252e-35
Pt6G17610	-1.01226	1.60329e-35
PtJG26050	1.56932	1.71241e-35
Pt4G09030	4.74911	1.79922e-35
Pt8G49260	2.05195	1.87701e-35
PtQG07380	1.59657	1.97227e-35
Pt6G58300	-1.76643	2.23817e-35
Pt9G54210	1.8631	2.40859e-35
PtJG43270	1.701	3.08219e-35
Pt9G01650	1.31584	3.48508e-35
Pt5G25670	2.21916	3.71758e-35
PtJG46730	-1.13406	4.53974e-35
Pt5G30070	2.79517	5.36349e-35
Pt0G04410	-1.28057	5.3946e-35
Pt3G03440	1.96864	1.13232e-34
Pt7G47650	3.63952	1.1401e-34
Pt1G35860	1.7755	1.1401e-34
Pt7G12810	2.42247	1.25393e-34
PtXG06730	1.74321	1.33996e-34
Pt7G52780	-1.20266	1.34684e-34
Pt2G40320	1.88532	1.37216e-34
PtQG20560	-1.33578	1.3762e-34
Pt2G06580	3.75152	1.43655e-34
Pt3G35750	2.36086	1.50394e-34
Pt5G47590	1.60404	1.59063e-34
Pt9G37490	5.69808	1.67693e-34
Pt4G44860	1.41442	1.70553e-34
Pt8G18520	2.89615	1.75623e-34
Pt7G57800	-1.66094	1.81475e-34
Pt8G62410	-1.60594	1.87748e-34
Pt3G68130	2.50855	2.01978e-34
PtJG20190	-1.23699	2.28419e-34
Pt5G02610	-1.28371	2.55501e-34
Pt2G59470	-1.25863	2.62516e-34
PtXG32820	1.96229	2.76883e-34
Pt1G41960	-1.40396	3.27218e-34
Pt2G67280	-2.03954	3.88679e-34
Pt3G04130	-1.17138	4.57559e-34
PtXG54200	2.35774	5.04348e-34
PtXG15900	6.2375	5.18897e-34
Pt2G44790	1.71308	5.77691e-34
Pt9G39780	2.41554	6.57108e-34
Pt7G04660	3.40388	8.62493e-34
PtXG06090	-2.09369	9.76016e-34
Pt6G61750	1.48267	9.81345e-34
Pt4G45020	2.24897	1.02815e-33
Pt6G02740	1.49412	1.02897e-33
Pt3G45550	3.52708	1.27484e-33
Pt1G62940	1.26321	1.30753e-33
Pt2G09280	1.84095	1.30753e-33
Pt8G47080	2.62915	1.30915e-33
Pt5G37950	2.81376	1.48271e-33
Pt9G46010	7.29364	1.72247e-33
PtJG43200	1.19456	2.01862e-33
PtJG48360	-1.55155	2.10021e-33
Pt5G60950	1.56543	2.60884e-33
Pt0G06420	2.36408	2.7356e-33
Pt3G40460	-1.69416	2.90216e-33
Pt7G54790	1.63403	3.43111e-33
Pt8G14020	3.4963	3.48916e-33
Pt1G63080	1.41115	3.927e-33
Pt7G41650	-1.5561	4.57586e-33
Pt7G38850	2.41598	4.58204e-33
Pt1G02910	1.70243	5.36417e-33
Pt5G01380	2.96365	5.4514e-33
Pt9G46540	-1.41049	7.10482e-33
Pt5G60520	-1.43021	7.65973e-33
Pt6G08970	1.35152	8.74625e-33
Pt1G58330	1.64212	9.35133e-33
PtQG27390	1.87765	9.36327e-33
Pt4G15690	-1.08701	9.58927e-33
Pt0G04460	4.92779	1.03533e-32
Pt7G00960	1.53159	1.22607e-32
PtJG18780	1.13986	1.47811e-32
Pt6G31840	2.84192	1.82943e-32
Pt5G28430	-0.790529	2.05276e-32
Pt2G42920	2.61575	2.18184e-32
Pt7G24980	4.76123	2.2163e-32
PtJG23010	1.24633	2.48864e-32
Pt2G72700	1.15799	2.60925e-32
Pt3G41410	-1.3546	2.62138e-32
Pt2G34140	-1.28725	2.62138e-32
Pt3G35510	6.82836	2.62574e-32
PtJG46990	-1.38977	2.68785e-32
Pt4G62600	1.82113	2.73051e-32
PtQG22640	2.11189	3.25055e-32
Pt3G43970	3.2995	4.06999e-32
PtQG40570	-1.09214	4.11578e-32
Pt1G45450	4.28186	4.59989e-32
Pt1G02420	1.17926	4.59989e-32
PtJG03100	1.46899	5.17673e-32
Pt4G24250	3.55535	5.43558e-32
PtXG52070	-1.21572	5.56233e-32
Pt7G03080	1.38794	5.63502e-32
Pt9G37890	1.33	5.93953e-32
Pt4G24230	-1.06679	6.22262e-32
PtQG33690	-1.59546	6.60947e-32
Pt3G44420	-1.1463	6.76343e-32
Pt6G42050	2.07199	6.95006e-32
Pt1G45290	1.16165	7.10339e-32
Pt8G00150	1.19968	7.18299e-32
Pt2G58550	-1.60992	7.53654e-32
Pt9G14980	1.5255	7.87304e-32
Pt7G24570	2.11748	7.9151e-32
PtJG40680	7.49382	8.55159e-32
Pt5G33630	1.60088	8.91395e-32
Pt6G52280	1.79144	8.96161e-32
Pt5G14210	4.53899	9.22514e-32
Pt3G51810	1.24582	1.1086e-31
Pt6G24230	1.9109	1.13734e-31
Pt0G11380	-1.2619	1.16693e-31
Pt6G22860	-1.2619	1.16693e-31
Pt9G41260	1.35172	1.25881e-31
Pt7G42680	8.76651	1.33426e-31
Pt9G08400	1.71313	1.42251e-31
PtQG23220	1.24662	1.45224e-31
Pt9G35630	1.262	1.6265e-31
Pt3G62310	1.903	1.65173e-31
Pt7G37890	1.74075	2.52756e-31
Pt5G60090	1.11256	2.66254e-31
Pt2G16280	2.52842	2.81271e-31
Pt9G41620	-1.05998	3.05447e-31
Pt9G15190	-1.10432	3.09667e-31
Pt8G09670	1.54308	3.42324e-31
Pt5G28240	1.71328	3.49466e-31
Pt2G09370	1.94612	3.93454e-31
PtQG40840	1.71671	4.41477e-31
PtQG02510	-1.51897	4.62541e-31
Pt1G12670	1.93781	4.79688e-31
Pt4G06220	1.215	6.12941e-31
Pt7G11010	2.90046	6.40508e-31
Pt7G24790	6.38624	6.43698e-31
Pt0G24320	6.38624	6.43698e-31
Pt4G14980	1.18718	7.53374e-31
PtXG02810	3.30072	7.65655e-31
Pt8G29830	2.86925	7.65655e-31
Pt3G49660	1.617	8.09167e-31
Pt7G01120	2.50284	9.89752e-31
Pt7G50700	-1.83987	9.89752e-31
PtXG37530	-2.34714	1.04752e-30
Pt5G47560	1.18014	1.09864e-30
Pt7G41420	2.98512	1.24103e-30
Pt4G51450	-1.50563	1.40636e-30
Pt4G49050	3.23288	1.55497e-30
PtQG07550	2.90593	1.5882e-30
Pt3G28380	3.33767	1.64779e-30
Pt2G06480	4.71039	1.82882e-30
PtJG51720	2.04995	1.88501e-30
Pt2G11770	-1.52957	1.89994e-30
Pt3G44210	1.77935	2.03346e-30
Pt8G46270	2.4621	2.13933e-30
Pt9G36330	2.38118	2.17778e-30
Pt2G36590	1.32902	2.18147e-30
Pt2G42710	-1.67806	2.53323e-30
PtQG03590	-1.22533	2.74499e-30
Pt8G41110	-1.07527	2.74499e-30
Pt4G39730	2.1068	2.81165e-30
Pt8G25700	1.71793	3.01221e-30
Pt8G25690	1.6802	3.08532e-30
Pt7G48630	-1.79054	3.09176e-30
Pt8G27550	1.693	3.09514e-30
Pt5G48870	1.24944	3.09746e-30
Pt6G44500	1.93411	4.0999e-30
Pt9G07410	2.18152	4.42529e-30
Pt6G44710	4.14895	4.45457e-30
Pt4G39560	2.39971	4.45574e-30
Pt7G56360	3.42108	4.50653e-30
Pt5G47650	-1.97039	4.93222e-30
Pt7G05610	-1.16657	5.46651e-30
Pt6G60570	-1.10784	6.5306e-30
PtJG50840	-1.27306	6.60677e-30
PtJG50850	-1.27306	6.60677e-30
Pt0G32210	1.16044	7.61593e-30
PtQG16900	1.4074	7.83123e-30
PtJG31800	-1.66978	7.94388e-30
Pt8G02090	1.16787	8.01302e-30
Pt3G27850	-0.942458	8.18454e-30
Pt1G69190	2.73909	9.37205e-30
PtQG09150	2.05301	9.39036e-30
Pt9G31250	-0.99018	9.6961e-30
Pt7G16450	3.79989	1.00164e-29
Pt3G06630	5.82382	1.34308e-29
Pt9G29120	1.64944	1.43373e-29
Pt6G51080	1.36153	1.57165e-29
Pt2G00470	1.6898	1.67322e-29
Pt2G00460	1.6898	1.67322e-29
Pt6G51390	1.02967	1.7525e-29
Pt1G43000	1.59784	1.7525e-29
Pt3G05710	1.43935	1.75515e-29
PtJG49020	5.50188	1.76101e-29
Pt7G36080	1.42446	1.80434e-29
Pt4G65030	-1.25069	1.85146e-29
Pt1G12620	-1.58165	1.85146e-29
Pt3G49120	2.25173	1.88819e-29
Pt1G33930	-1.98198	1.93776e-29
Pt3G42640	1.0562	1.95806e-29
Pt3G29900	2.94151	2.04468e-29
Pt2G49580	-1.93266	2.19338e-29
Pt5G57950	-1.47127	2.47927e-29
Pt3G41150	1.60336	2.56235e-29
Pt2G33740	1.68516	2.83981e-29
Pt1G69170	3.74339	3.05111e-29
Pt1G57860	1.66036	3.1898e-29
Pt8G06960	1.17616	3.37587e-29
PtJG44850	-1.28821	3.95072e-29
Pt1G04170	-1.23662	4.28805e-29
Pt4G09670	-1.53405	4.43114e-29
PtJG02850	-1.15059	5.01305e-29
PtXG43630	-1.32031	5.02707e-29
Pt7G26400	1.18536	5.47106e-29
Pt0G09240	-1.1821	6.67247e-29
Pt3G38550	1.57598	6.89729e-29
PtXG29100	1.72335	6.94375e-29
Pt1G44750	1.58953	6.94375e-29
Pt3G62660	1.51863	6.94375e-29
Pt8G59540	1.13161	7.25913e-29
Pt5G28570	1.97756	7.52061e-29
Pt5G59040	1.20949	7.64332e-29
Pt7G08000	-1.1008	7.8624e-29
Pt8G54920	2.43107	7.90818e-29
Pt7G36760	2.76531	8.20574e-29
Pt1G60870	-1.69795	8.24902e-29
PtJG28900	1.05572	8.96568e-29
Pt8G22180	1.79034	1.00333e-28
PtXG24390	-0.920595	1.10661e-28
PtJG18720	1.11015	1.18548e-28
Pt4G57240	1.22617	1.26633e-28
PtJG06140	9.06133	1.2834e-28
Pt3G53980	3.38965	1.29601e-28
PtJG21360	2.30974	1.362e-28
Pt5G60940	1.44782	1.53306e-28
PtXG11670	3.51003	1.62044e-28
Pt2G44730	2.6959	1.70555e-28
Pt9G20650	-0.953173	1.79937e-28
PtXG11600	1.66187	1.80262e-28
Pt2G03220	1.63884	2.00881e-28
Pt8G14270	2.80596	2.31582e-28
Pt4G16580	3.33567	2.66497e-28
Pt2G09680	1.49041	2.67084e-28
Pt9G47530	1.62811	2.67084e-28
PtXG50970	-0.992671	2.84779e-28
Pt4G61500	1.45343	2.98433e-28
Pt6G28150	2.12022	3.25411e-28
Pt3G67980	1.15381	3.26466e-28
Pt5G50590	-1.62439	3.29296e-28
PtXG27370	-1.04989	4.10158e-28
Pt6G18330	1.20469	4.64934e-28
Pt8G31660	1.38221	4.932e-28
Pt8G31650	1.38221	4.932e-28
PtJG29710	-2.7588	5.10716e-28
PtQG01900	2.72428	5.18406e-28
PtXG28220	1.13444	5.90048e-28
Pt1G73360	2.29342	6.78602e-28
Pt5G37620	1.11032	6.79987e-28
PtXG00470	1.49139	6.92883e-28
Pt8G35560	2.97402	7.44751e-28
Pt1G78860	1.12672	7.87145e-28
PtJG17160	1.41066	8.55817e-28
PtJG19360	1.44313	9.15163e-28
Pt1G22450	-0.927888	9.53637e-28
Pt6G19200	1.63327	9.5778e-28
Pt3G43250	-1.07091	9.83601e-28
Pt1G44490	0.988339	1.00672e-27
PtXG48610	1.71564	1.01982e-27
Pt4G08520	2.37554	1.02852e-27
PtQG01230	-1.10903	1.1211e-27
Pt2G30730	1.2401	1.15874e-27
Pt1G60660	3.63614	1.17425e-27
Pt8G30330	-1.91576	1.20691e-27
PtQG15220	1.59606	1.21631e-27
Pt2G32720	2.60716	1.23307e-27
Pt4G63370	1.46384	1.262e-27
Pt3G20290	-1.1446	1.36205e-27
Pt8G42490	1.04842	1.47099e-27
Pt7G28620	1.26086	1.5184e-27
Pt4G59800	1.67014	1.57068e-27
PtQG15540	-1.9158	1.58091e-27
Pt2G10280	3.89314	1.59748e-27
Pt5G63230	2.86076	1.83837e-27
Pt5G63220	2.86076	1.83837e-27
Pt3G33730	1.80538	1.84528e-27
PtQG22590	3.55791	2.03689e-27
Pt3G32340	1.57788	2.07459e-27
Pt9G60010	-1.22044	2.16844e-27
Pt7G34000	1.09993	2.30556e-27
Pt2G42500	4.0129	2.45665e-27
PtQG00370	-1.45341	2.54186e-27
Pt7G27380	0.989118	2.60498e-27
Pt3G21190	-0.800285	2.85022e-27
Pt5G07710	1.24308	2.87712e-27
Pt7G52910	1.45512	3.05252e-27
Pt9G22310	-1.48307	3.31817e-27
PtQG06840	1.17295	3.52209e-27
Pt5G58010	-1.24221	3.83513e-27
Pt7G16270	-1.11699	3.85274e-27
Pt3G08980	1.18951	5.18507e-27
PtJG14340	-1.74824	5.2128e-27
Pt1G16600	1.50844	5.48066e-27
Pt9G24910	3.54063	5.76747e-27
Pt8G14780	3.26472	5.89946e-27
Pt6G14770	1.90413	5.93173e-27
Pt7G29550	2.20161	6.13722e-27
Pt9G44670	-1.50557	6.26189e-27
Pt5G00390	-1.2848	6.81159e-27
Pt4G11810	1.55302	6.84851e-27
Pt8G28460	2.29588	6.88564e-27
Pt0G14860	4.06296	7.20178e-27
Pt2G48430	2.26432	8.67651e-27
PtXG22910	1.0995	9.0012e-27
Pt6G06350	2.06871	9.15679e-27
Pt3G66370	1.55118	9.36533e-27
Pt2G59430	1.55811	1.07245e-26
PtXG35050	2.15403	1.15768e-26
PtJG15940	1.36615	1.26294e-26
Pt6G58640	-1.15543	1.30609e-26
Pt6G46030	1.53115	1.32937e-26
PtXG06420	-1.35271	1.45674e-26
Pt9G00540	2.95446	1.55387e-26
Pt6G50570	2.46158	1.56974e-26
Pt2G72980	1.44702	1.57886e-26
Pt2G28010	1.44674	1.73597e-26
Pt7G29440	2.54699	1.77986e-26
Pt0G17150	1.44483	1.87733e-26
Pt5G41670	-1.31274	1.90494e-26
PtXG22080	1.77017	2.05677e-26
Pt5G33470	2.42154	2.12649e-26
Pt3G68240	1.90563	2.31855e-26
Pt9G31350	3.43941	2.33877e-26
PtXG06780	1.01402	2.36919e-26
Pt2G50550	2.63581	2.45032e-26
Pt5G40830	-0.876287	2.73052e-26
Pt4G46160	-1.10914	2.84548e-26
Pt3G64360	1.79706	2.85446e-26
Pt3G64350	1.79706	2.85446e-26
Pt9G01520	1.01816	3.07839e-26
Pt2G33170	1.4114	3.32124e-26
PtXG16220	1.38894	3.33236e-26
Pt3G42950	1.36103	3.34382e-26
Pt2G72960	2.19068	3.53064e-26
Pt4G60990	-1.08477	3.54806e-26
PtQG39280	1.3148	3.91064e-26
Pt1G16690	1.05215	4.04173e-26
Pt3G32180	1.59038	4.30831e-26
Pt9G10660	1.88834	4.37066e-26
PtXG19390	1.20574	4.58603e-26
Pt1G52810	2.67215	4.73617e-26
Pt2G68290	-1.08812	4.97142e-26
Pt3G44440	-1.18606	5.44897e-26
PtXG44270	2.75284	6.13883e-26
Pt2G57610	1.39862	6.24169e-26
Pt5G16810	1.57907	6.50715e-26
Pt6G16920	-1.05355	6.74618e-26
Pt8G47870	2.02362	6.93351e-26
PtQG29000	2.78828	6.93351e-26
Pt9G11560	1.17769	6.96347e-26
Pt8G47540	3.54707	7.36063e-26
Pt4G46410	1.24681	7.49816e-26
PtJG07860	1.59955	7.53444e-26
Pt7G48770	-1.2087	7.5697e-26
Pt4G29070	1.31669	7.90537e-26
Pt6G51170	1.61831	8.35445e-26
PtXG32440	2.83075	8.41142e-26
PtXG32450	2.83075	8.41142e-26
PtXG46360	0.994542	9.76843e-26
Pt1G07090	3.75249	1.00741e-25
PtXG49880	-1.39412	1.07436e-25
Pt3G45340	-0.906352	1.11698e-25
Pt7G38770	-0.768902	1.21349e-25
Pt2G41400	2.7149	1.25333e-25
Pt0G40890	3.64985	1.26021e-25
PtJG22250	1.83462	1.31959e-25
Pt1G64170	-1.24782	1.32522e-25
PtJG01190	1.41887	1.34873e-25
Pt3G67930	1.26847	1.37079e-25
Pt6G21190	3.17671	1.47521e-25
Pt8G49460	1.32028	1.5004e-25
Pt6G48990	1.49138	1.65168e-25
Pt5G31550	-0.833233	1.79498e-25
Pt9G34120	3.60166	1.79498e-25
PtJG01510	-2.2761	1.97254e-25
Pt8G00310	-1.07315	2.02446e-25
Pt5G04980	-0.831729	2.10437e-25
Pt5G55880	-1.12305	2.40117e-25
Pt4G41210	1.98223	2.52712e-25
Pt1G16590	1.4603	2.53442e-25
Pt2G04840	2.06375	2.5839e-25
Pt0G35660	1.57168	2.66348e-25
Pt4G49740	4.62181	2.67016e-25
Pt6G27100	2.79087	2.7416e-25
PtQG07810	1.36495	2.89244e-25
Pt2G34040	-0.931826	2.91157e-25
Pt7G62190	4.34937	2.91157e-25
Pt9G00790	-1.10521	2.93234e-25
Pt3G66920	-2.1124	3.16595e-25
Pt2G29450	2.41992	3.3568e-25
PtJG50340	-1.26088	3.38955e-25
Pt2G62840	6.16813	3.39956e-25
Pt6G13160	1.14207	3.42524e-25
Pt3G63770	4.46016	3.62142e-25
Pt2G61110	2.22663	4.93011e-25
Pt6G51040	-2.87204	5.09613e-25
Pt8G17770	-1.0935	5.44996e-25
Pt9G12750	1.79924	5.64611e-25
Pt5G34530	-0.91094	5.65227e-25
PtQG27770	1.58769	6.05945e-25
Pt4G44330	-1.20258	6.09387e-25
PtQG29010	2.30384	6.09387e-25
Pt2G59550	-1.13547	6.1603e-25
Pt9G37220	-0.861342	6.28178e-25
Pt6G07710	2.2372	6.86841e-25
Pt9G41480	1.16911	7.0547e-25
Pt6G43390	1.6084	7.21629e-25
PtQG16750	1.24474	7.42897e-25
Pt3G44540	1.02582	7.91727e-25
Pt5G21940	2.80993	8.07361e-25
Pt2G02340	-1.00802	8.65103e-25
Pt5G08960	2.93596	8.66068e-25
Pt6G33220	6.49007	8.81244e-25
PtXG29400	-1.23444	9.00068e-25
Pt1G14680	1.18895	9.28421e-25
PtQG00420	1.4033	9.6147e-25
Pt7G17410	2.86117	1.09234e-24
Pt6G09660	1.08157	1.11113e-24
Pt7G17730	-1.04883	1.18424e-24
Pt4G44520	4.31138	1.21868e-24
Pt1G19810	5.30323	1.21868e-24
Pt3G12230	-1.42851	1.23807e-24
Pt3G12220	-1.42851	1.23807e-24
Pt2G19240	-2.21709	1.36219e-24
PtQG15970	1.41907	1.45476e-24
Pt2G33840	-1.25373	1.55239e-24
Pt4G53590	2.47482	1.57562e-24
PtJG10180	-1.50922	1.62737e-24
Pt7G09520	-1.14782	1.83987e-24
Pt6G04030	1.32752	1.87772e-24
Pt6G31980	1.22391	2.40432e-24
Pt1G27180	1.65092	2.49892e-24
Pt1G69850	2.61952	2.6283e-24
Pt1G69840	2.61952	2.6283e-24
PtJG39190	2.33994	2.6283e-24
Pt3G10220	1.26557	2.6283e-24
Pt2G38160	4.51791	2.63221e-24
Pt2G38150	4.51791	2.63221e-24
Pt3G63550	1.22468	2.79053e-24
Pt2G00430	1.18429	2.79444e-24
Pt3G46320	1.75286	2.90527e-24
Pt4G09090	1.46013	2.90597e-24
Pt8G09250	1.26509	2.92116e-24
Pt1G59190	2.39841	3.0397e-24
Pt3G27080	2.38122	3.35462e-24
Pt3G59780	2.59908	3.50133e-24
PtJG20430	3.01753	3.50886e-24
Pt7G23850	6.05057	3.78936e-24
PtXG11680	-0.824118	3.93623e-24
Pt1G44930	-1.48323	4.38037e-24
Pt9G57940	1.84792	4.38037e-24
Pt6G61330	1.48879	4.44082e-24
Pt3G18510	0.960224	4.5293e-24
Pt9G14740	1.77129	4.66516e-24
Pt5G07580	2.49044	4.8111e-24
Pt8G00320	1.12326	4.93826e-24
PtXG53310	1.2371	5.07078e-24
Pt2G16970	2.63531	5.20459e-24
PtQG22390	1.4083	5.56155e-24
Pt6G53560	1.67401	5.76986e-24
PtJG14640	3.68311	6.07803e-24
Pt9G07310	0.965051	6.21277e-24
Pt9G32060	-1.17985	6.45971e-24
Pt8G07170	-1.35776	6.64301e-24
PtQG11860	-1.29818	6.69784e-24
Pt3G28600	-1.11836	6.87604e-24
Pt1G16560	-0.828599	7.14659e-24
Pt3G03300	0.964244	7.33642e-24
Pt5G59950	2.30514	7.56649e-24
Pt6G03190	3.03332	7.7939e-24
Pt3G01010	1.83124	7.85025e-24
Pt3G71160	2.55439	8.13383e-24
Pt7G53500	6.76699	8.20977e-24
Pt8G17720	-0.978416	8.39615e-24
Pt3G24770	-8.50797	8.51498e-24
Pt1G39590	2.42362	9.46118e-24
Pt2G63560	-1.06276	9.59021e-24
Pt2G58500	-1.76949	9.7779e-24
Pt4G09610	-1.78626	9.91639e-24
Pt5G24580	1.42727	1.00165e-23
Pt7G25900	5.42546	1.04396e-23
Pt0G25840	1.08043	1.0488e-23
Pt8G05410	2.75309	1.09682e-23
Pt8G05400	2.75309	1.09682e-23
Pt4G37620	-1.34553	1.12939e-23
PtJG22390	-1.99349	1.15033e-23
PtJG00160	1.12131	1.22274e-23
PtXG04380	1.84772	1.31176e-23
Pt9G54890	1.28966	1.33444e-23
Pt2G10940	4.02516	1.35372e-23
PtQG41560	-0.912643	1.40174e-23
Pt1G44440	3.22221	1.42381e-23
Pt1G53180	2.6512	1.44278e-23
Pt1G53190	2.6512	1.44278e-23
Pt4G54130	2.53793	1.44278e-23
Pt8G27760	-1.39541	1.48023e-23
Pt5G51570	2.85284	1.50708e-23
Pt6G01050	1.29496	1.55638e-23
Pt5G61170	1.35938	1.57534e-23
Pt4G58480	1.65838	1.58105e-23
Pt2G40030	1.11437	1.59204e-23
Pt3G10460	-0.634843	1.63394e-23
Pt7G08840	1.42737	1.65204e-23
PtXG14160	3.70209	1.83932e-23
PtQG07310	1.84083	2.04217e-23
PtXG13960	2.72388	2.11818e-23
PtQG42100	-1.22071	2.11818e-23
Pt1G69760	1.56456	2.21993e-23
Pt7G35840	3.35546	2.22683e-23
Pt7G16510	1.94889	2.32031e-23
PtQG23030	1.0258	2.32031e-23
Pt0G40060	2.94919	2.69354e-23
Pt7G29080	1.68296	2.69354e-23
Pt4G25390	1.26675	2.71457e-23
PtXG16420	1.90421	2.85778e-23
Pt7G03700	3.26086	2.86214e-23
Pt5G04390	1.42843	2.86386e-23
Pt6G51870	5.17496	2.87762e-23
Pt9G04880	1.14295	2.92635e-23
Pt5G43090	-1.24231	3.11616e-23
Pt2G26710	-1.05425	3.30437e-23
Pt2G26700	-1.05425	3.30437e-23
Pt8G37450	2.50095	3.50432e-23
Pt1G38440	1.04623	3.67826e-23
Pt3G72330	1.61282	3.71777e-23
Pt4G58960	2.07917	3.91157e-23
Pt4G47540	6.54774	3.92111e-23
Pt3G54660	2.13111	4.17588e-23
PtXG43410	8.36058	4.23766e-23
Pt2G39890	2.0378	4.40773e-23
Pt5G47710	2.13071	4.41043e-23
Pt7G16440	2.1327	4.68488e-23
PtXG54900	1.54924	4.68488e-23
Pt2G16950	2.50557	4.70859e-23
Pt9G04420	-1.02432	4.91022e-23
Pt5G38540	1.84867	5.09095e-23
Pt2G15490	1.33206	5.52032e-23
Pt9G52110	1.15869	5.6574e-23
PtXG31220	2.01455	5.71177e-23
PtQG26210	-1.10128	6.0938e-23
Pt9G40930	1.05675	6.34945e-23
PtXG14000	3.16096	6.37725e-23
Pt7G61730	3.31524	6.38453e-23
Pt1G37160	-1.02186	6.57353e-23
Pt9G12160	-1.42157	6.61916e-23
Pt1G73460	1.89767	6.7921e-23
PtJG20530	1.86596	6.9034e-23
Pt2G38610	-0.992175	6.98059e-23
PtQG22160	2.46605	7.23081e-23
PtXG29370	-1.95806	7.55152e-23
Pt5G37760	-1.08396	7.55385e-23
PtQG17480	-1.29011	7.56009e-23
Pt4G01530	2.29141	7.71151e-23
Pt3G37120	-2.18048	7.91872e-23
Pt8G30000	2.51687	7.92276e-23
PtQG07050	1.33215	8.10747e-23
Pt1G79030	1.63142	8.13268e-23
Pt7G55180	3.59189	8.23913e-23
Pt8G09170	-1.45726	8.24605e-23
PtJG00270	-0.73222	8.27957e-23
Pt0G08380	-2.4884	8.34974e-23
Pt7G00010	1.92754	8.67278e-23
Pt0G02750	1.51987	8.79642e-23
Pt2G27090	2.97856	8.82643e-23
Pt4G64660	1.68998	8.90965e-23
PtJG20040	4.11965	9.32113e-23
Pt3G09190	1.59423	9.55418e-23
Pt5G47570	1.30197	9.62581e-23
Pt4G62640	1.24483	9.69884e-23
Pt4G29120	-1.00594	9.81059e-23
Pt8G02330	2.76233	1.04986e-22
Pt7G09230	1.93304	1.0525e-22
Pt6G23610	-1.58454	1.07924e-22
Pt9G47510	-1.07248	1.13847e-22
PtJG53650	-1.05124	1.16683e-22
Pt7G52740	-0.923383	1.18734e-22
Pt6G10630	1.92777	1.23092e-22
Pt2G37140	-0.774559	1.26388e-22
PtQG23120	-0.985124	1.29533e-22
Pt3G43590	-1.24123	1.30673e-22
PtJG30510	3.38632	1.32184e-22
Pt7G20560	1.82186	1.40346e-22
Pt4G10510	3.79926	1.40985e-22
Pt5G00440	6.47185	1.55183e-22
PtJG01840	-1.28508	1.59856e-22
Pt9G33040	-1.14364	1.61052e-22
PtQG17450	-0.866896	1.64956e-22
PtXG10760	1.41903	1.71091e-22
Pt4G37990	1.47334	1.88322e-22
Pt6G50190	-1.24888	1.89678e-22
Pt3G09010	-1.23612	1.91644e-22
Pt1G39360	6.00224	2.04684e-22
Pt8G37300	-1.17192	2.08728e-22
PtJG18970	1.34877	2.11461e-22
PtJG25830	1.87055	2.1177e-22
Pt8G14090	2.75283	2.20403e-22
Pt2G07840	1.20128	2.21831e-22
Pt8G31170	-1.47888	2.238e-22
Pt6G35670	-0.85452	2.24354e-22
Pt6G39540	1.70846	2.47916e-22
Pt2G34870	1.25687	2.85315e-22
Pt0G17840	3.163	2.91878e-22
Pt4G50580	1.18766	2.93125e-22
Pt0G00910	-1.10353	3.21725e-22
Pt8G50650	1.78353	3.23082e-22
Pt0G06580	-1.535	3.36446e-22
Pt5G51630	1.79402	3.52282e-22
Pt2G26760	1.24751	3.56413e-22
PtQG23970	1.34595	3.73086e-22
Pt3G10450	-1.08644	3.73608e-22
PtXG35960	1.09109	3.77417e-22
Pt2G21130	8.2503	4.17532e-22
Pt2G05650	6.58494	4.17816e-22
Pt9G22100	1.62201	4.28677e-22
PtXG20900	-0.99048	4.4673e-22
Pt3G56950	1.52933	4.61395e-22
PtJG46190	-0.963967	4.70186e-22
Pt7G25770	7.10947	4.70186e-22
PtXG48980	2.25349	4.72944e-22
Pt0G08320	-0.983868	4.74379e-22
Pt5G61330	1.3862	5.00104e-22
Pt6G50280	1.0069	5.05789e-22
Pt2G21020	5.37801	5.23061e-22
Pt8G29160	1.2312	5.48016e-22
PtXG29360	-2.13224	5.53125e-22
PtQG17340	-1.02663	5.53468e-22
Pt6G40140	-1.08668	5.57396e-22
PtJG24700	1.05027	5.80643e-22
Pt9G03850	0.982405	6.48636e-22
PtQG25430	1.07197	6.62208e-22
PtQG42900	1.11427	6.67191e-22
Pt4G57640	6.46216	6.77926e-22
Pt4G27750	1.065	6.95264e-22
Pt6G30340	1.72904	7.03385e-22
PtXG04150	2.06723	7.85158e-22
PtJG14630	3.61531	8.01302e-22
PtQG11670	-1.62265	8.26581e-22
Pt3G71750	-1.08614	8.74325e-22
Pt1G51830	2.13552	8.99782e-22
Pt7G44520	1.04347	1.01449e-21
Pt6G51050	-0.978094	1.03663e-21
PtQG05120	2.72721	1.07132e-21
PtXG50600	1.14751	1.12482e-21
Pt2G30360	-0.939724	1.15434e-21
Pt2G09690	1.6448	1.18314e-21
Pt7G61180	1.17563	1.19958e-21
Pt8G46590	1.33224	1.2044e-21
PtXG10970	2.29594	1.21715e-21
Pt2G04790	0.92678	1.22692e-21
Pt9G50730	2.85683	1.26199e-21
Pt8G50240	-0.900543	1.36494e-21
Pt4G02960	2.29847	1.37378e-21
Pt2G04610	1.85469	1.3828e-21
Pt0G10520	1.85469	1.3828e-21
Pt2G34070	0.901925	1.38348e-21
Pt5G30000	1.35213	1.39513e-21
Pt6G36590	1.2587	1.40351e-21
Pt2G38380	2.48111	1.42473e-21
Pt2G38760	2.61214	1.42865e-21
Pt4G16000	3.542	1.45791e-21
Pt4G65000	1.06665	1.57414e-21
PtXG12250	0.873288	1.58949e-21
Pt8G59250	3.23943	1.63337e-21
Pt7G49070	1.19562	1.66718e-21
Pt0G12070	-1.92744	1.66718e-21
Pt2G18340	2.36649	1.73631e-21
Pt2G23480	-1.18233	1.75744e-21
Pt6G33720	-0.726569	1.89296e-21
Pt9G10420	0.842119	1.90495e-21
Pt3G14850	-0.964901	1.96711e-21
Pt3G11160	1.54413	2.01678e-21
Pt6G20180	4.0666	2.08345e-21
PtJG21590	-1.04562	2.1144e-21
Pt5G22640	2.61416	2.12622e-21
PtQG25450	2.58001	2.16914e-21
PtJG25300	-0.9718	2.20849e-21
Pt8G19680	1.06759	2.21805e-21
Pt6G23480	-1.06679	2.25904e-21
PtXG21430	-1.00289	2.25904e-21
PtXG15740	1.68726	2.33745e-21
Pt6G59280	-0.886511	2.41346e-21
Pt2G11780	-1.92738	2.55932e-21
Pt2G36920	-1.08879	2.75254e-21
Pt1G62660	-1.70844	2.80079e-21
Pt9G54460	1.28623	2.90318e-21
Pt9G54310	1.28623	2.90318e-21
Pt6G55990	1.11195	2.9064e-21
PtXG29140	0.991323	2.94544e-21
PtXG37310	1.59775	3.14857e-21
Pt1G75710	-1.0543	3.18632e-21
Pt8G49410	-1.61641	3.43928e-21
Pt8G00920	1.26548	3.45758e-21
Pt5G05600	1.68041	3.5448e-21
Pt7G01110	-1.88611	3.75918e-21
PtJG24240	-3.03262	3.89359e-21
PtJG51020	2.2437	4.00578e-21
Pt3G13740	2.45236	4.09767e-21
Pt7G54780	1.54567	4.27147e-21
Pt8G59820	1.67201	4.72058e-21
Pt1G16610	1.32898	4.7378e-21
PtXG01790	-0.988426	4.75429e-21
PtJG11190	-0.783367	5.02598e-21
Pt5G34640	-1.08312	5.15481e-21
Pt1G23000	-1.17863	5.21698e-21
Pt1G47370	3.6912	5.32956e-21
Pt8G59790	1.66959	5.51664e-21
Pt4G36340	2.87798	6.4865e-21
Pt2G32470	1.21322	6.74658e-21
PtQG28640	-0.902692	6.74658e-21
Pt8G30670	-0.942726	6.81309e-21
PtQG22340	-2.01885	6.82887e-21
Pt4G14960	1.79428	7.00991e-21
Pt1G02530	2.28526	7.10791e-21
PtQG26880	-0.911463	7.11385e-21
PtQG00960	0.988035	7.1317e-21
PtQG23740	-0.89107	7.46553e-21
Pt2G65610	-1.16995	7.48821e-21
Pt8G13980	2.83193	7.51564e-21
Pt4G60960	-0.934236	7.64702e-21
Pt1G51990	1.13276	8.38591e-21
Pt4G31340	2.29268	8.40596e-21
PtJG00690	1.67903	8.57498e-21
Pt0G40220	1.3421	9.28633e-21
Pt2G70450	3.12139	9.57704e-21
Pt5G31780	1.30569	9.65269e-21
Pt8G13000	2.22359	9.66462e-21
Pt5G33380	2.52803	9.74975e-21
Pt3G39580	2.93909	9.75352e-21
Pt9G57680	2.81307	1.00292e-20
Pt9G57690	2.81307	1.00292e-20
Pt6G06680	-1.92613	1.03705e-20
Pt7G23870	4.98796	1.09379e-20
Pt8G06520	2.79243	1.1719e-20
Pt0G35190	-1.95902	1.1731e-20
Pt0G32170	2.92655	1.17681e-20
Pt0G04790	1.32522	1.22793e-20
Pt2G29850	-1.04146	1.26056e-20
Pt4G35270	-1.01152	1.27073e-20
Pt8G33950	2.0197	1.27605e-20
Pt8G52310	-0.810613	1.32883e-20
Pt5G33320	1.04852	1.35059e-20
PtQG26480	2.74878	1.44169e-20
Pt7G41940	1.62572	1.45626e-20
Pt4G45070	1.19841	1.45626e-20
PtXG12850	2.48802	1.45626e-20
Pt8G31750	1.29762	1.48193e-20
Pt1G58050	4.16043	1.73787e-20
Pt6G54860	-0.981274	1.74458e-20
Pt1G32130	1.54261	1.75043e-20
Pt4G64920	1.47165	1.75985e-20
Pt4G02930	0.89775	1.77487e-20
Pt9G23770	2.15441	1.8922e-20
Pt4G14470	5.25264	1.94705e-20
Pt7G53550	1.86505	1.9489e-20
Pt7G13020	3.99628	2.01392e-20
PtJG20450	-0.871308	2.1031e-20
Pt5G33520	-0.778107	2.11382e-20
Pt9G00750	0.918532	2.13905e-20
PtQG22710	1.7212	2.14438e-20
Pt5G48300	2.37969	2.14828e-20
PtJG50160	-1.05211	2.16816e-20
Pt1G16940	1.02846	2.20591e-20
Pt1G19880	5.5484	2.31818e-20
Pt9G61000	-1.07845	2.34473e-20
Pt8G47720	3.05959	2.39502e-20
Pt2G71890	-1.2598	2.43012e-20
Pt2G60380	3.14421	2.46107e-20
Pt3G27710	5.04682	2.59236e-20
Pt2G66990	-1.38113	2.63139e-20
Pt7G50760	1.13775	2.649e-20
Pt6G56670	0.838968	2.79351e-20
Pt7G00910	-0.798941	2.83508e-20
Pt9G58350	1.52459	2.87155e-20
Pt3G56980	1.67651	3.07374e-20
Pt4G39250	0.873173	3.07464e-20
Pt4G14950	2.33911	3.19909e-20
Pt8G58250	1.11339	3.25289e-20
PtQG07910	1.401	3.26894e-20
Pt1G59910	2.52796	3.45637e-20
Pt9G20540	-0.836076	3.5407e-20
PtXG02850	2.16078	3.60526e-20
PtJG15490	-0.93046	3.83052e-20
Pt0G35780	4.88013	3.94378e-20
Pt7G24740	0.818154	3.9645e-20
PtXG03280	6.24235	4.0702e-20
Pt2G47630	2.98434	4.12528e-20
Pt1G53590	1.8149	4.17122e-20
Pt6G39440	1.71911	4.34155e-20
Pt4G25410	-0.790291	4.43061e-20
Pt1G55220	4.84869	4.48956e-20
Pt4G39000	-0.905349	4.5029e-20
Pt7G54400	0.950761	4.72e-20
Pt2G72030	3.21343	4.82937e-20
Pt4G37880	-1.11323	4.9357e-20
Pt4G16200	-1.03105	5.23326e-20
Pt8G12280	-1.22757	5.27068e-20
Pt8G24450	-1.11581	5.42678e-20
Pt0G19470	-1.09335	5.71971e-20
Pt8G16810	-1.05433	6.03147e-20
Pt9G25860	-0.82893	6.11561e-20
Pt9G01290	-1.21106	6.27803e-20
Pt9G30550	-1.45793	6.30594e-20
PtQG40720	3.13958	6.85477e-20
PtQG40710	3.13958	6.85477e-20
Pt9G06460	3.13807	6.89926e-20
Pt8G21800	-1.59441	7.15343e-20
Pt1G37370	1.16627	7.26466e-20
Pt6G64270	1.21619	7.28622e-20
Pt7G14600	1.38267	7.50929e-20
PtXG37350	1.52508	8.07067e-20
PtQG11700	-1.27298	8.33995e-20
Pt4G10670	1.09262	8.49223e-20
PtJG14070	-0.826392	8.62182e-20
Pt4G42420	-1.2345	8.66722e-20
Pt6G05410	-0.883141	8.83252e-20
Pt7G56290	2.05673	8.83252e-20
Pt8G13780	3.38497	8.83864e-20
Pt2G29300	1.38252	8.92824e-20
Pt7G33380	1.06276	9.4326e-20
PtXG41140	1.10256	9.49741e-20
Pt9G07260	1.89339	9.52278e-20
Pt9G07250	1.89339	9.52278e-20
PtJG47170	-1.41936	9.52471e-20
PtQG08860	2.0673	9.60161e-20
Pt2G72120	1.89191	9.95363e-20
PtXG02860	2.11103	1.03254e-19
Pt8G04990	-1.18679	1.05038e-19
Pt8G22940	0.886073	1.05557e-19
Pt1G03290	3.38845	1.06543e-19
Pt7G55160	2.6459	1.09827e-19
Pt9G16580	2.38583	1.10424e-19
Pt8G57140	3.62513	1.1268e-19
Pt7G30940	-0.888937	1.12708e-19
Pt4G22420	2.31463	1.131e-19
Pt5G26670	-1.20727	1.16341e-19
Pt8G50260	-1.05925	1.18291e-19
PtQG04150	-0.999445	1.2319e-19
Pt8G16660	-0.766402	1.25955e-19
Pt7G46010	-1.04665	1.33792e-19
Pt3G31690	-1.04665	1.33792e-19
Pt9G58810	-0.721716	1.33909e-19
Pt1G44260	0.970734	1.38781e-19
Pt1G52080	1.97836	1.42079e-19
PtQG04820	2.46809	1.48415e-19
Pt3G04730	0.804688	1.50031e-19
PtJG07000	2.18463	1.50604e-19
Pt3G55140	-1.12907	1.52844e-19
Pt3G48190	-0.881301	1.55041e-19
Pt6G20320	1.36606	1.55234e-19
PtJG13900	7.25772	1.65948e-19
Pt1G58000	1.66156	1.65948e-19
Pt8G51800	1.19576	1.74784e-19
Pt3G71080	1.55172	1.84827e-19
Pt9G47430	2.86571	1.85601e-19
Pt7G29520	1.70028	1.88899e-19
PtQG07470	3.06918	1.95228e-19
Pt8G14010	2.89901	1.95564e-19
Pt7G52850	0.75372	1.98535e-19
Pt4G24950	1.17021	2.15306e-19
PtQG43500	2.5088	2.206e-19
Pt5G33280	-0.901747	2.27695e-19
PtJG43340	-1.59406	2.30658e-19
Pt7G10440	3.04421	2.3135e-19
Pt8G12550	2.29868	2.37773e-19
Pt3G39960	-0.638748	2.53087e-19
Pt2G12720	1.33002	2.72077e-19
Pt3G39890	1.20005	2.83596e-19
PtQG13230	1.59476	2.85509e-19
Pt6G31710	2.3387	2.87778e-19
Pt0G04130	1.8469	2.87844e-19
Pt2G40450	2.0912	2.91667e-19
Pt9G27190	1.05529	3.00773e-19
PtJG45280	-1.08181	3.01571e-19
Pt5G37570	3.46423	3.14354e-19
PtXG13250	2.10621	3.16545e-19
Pt5G11010	-1.0651	3.21634e-19
Pt9G51790	1.09335	3.25967e-19
Pt7G29480	1.9833	3.65058e-19
Pt7G16240	1.09658	3.69257e-19
Pt2G50590	3.14839	3.7776e-19
Pt6G23420	-1.63441	4.10843e-19
Pt7G42190	0.784501	4.10843e-19
Pt9G53370	4.52009	4.19274e-19
Pt3G56230	3.19883	4.21382e-19
PtJG36870	-0.882667	4.30911e-19
Pt9G33380	1.48203	4.35307e-19
Pt6G42860	-1.16892	4.36978e-19
Pt1G31720	1.99766	4.48708e-19
Pt4G37860	1.20719	4.52666e-19
Pt8G50820	1.47245	4.52715e-19
Pt3G27130	2.88758	4.54822e-19
Pt7G31670	-1.08215	4.64666e-19
Pt7G09400	0.924773	4.65568e-19
Pt8G14420	3.64223	4.67942e-19
Pt0G37140	2.38501	4.82388e-19
Pt2G40290	2.76949	4.84048e-19
PtJG19930	2.48354	4.88622e-19
Pt9G59670	3.46304	5.00639e-19
Pt1G01980	2.82878	5.08558e-19
Pt4G01640	1.1147	5.12833e-19
Pt5G23550	1.48827	5.19249e-19
PtQG17420	-1.14311	5.2399e-19
PtJG49010	2.70765	5.23999e-19
Pt8G13710	-0.715258	5.24358e-19
PtJG06860	2.47975	5.47486e-19
Pt7G00890	0.969384	5.49837e-19
Pt7G32320	-1.11942	5.51004e-19
Pt3G56290	2.7078	5.65824e-19
Pt5G06100	1.3086	5.76342e-19
Pt5G06110	1.3086	5.76342e-19
Pt6G48650	3.36744	5.96976e-19
Pt5G25870	2.55152	6.27813e-19
Pt8G23890	-0.975653	6.36739e-19
PtXG33450	-0.86525	6.41732e-19
PtJG17860	3.84744	6.42181e-19
Pt2G41260	1.17192	6.42234e-19
PtJG13550	7.03315	6.42886e-19
Pt2G40880	0.758632	6.43994e-19
PtQG39490	1.75024	6.45273e-19
Pt8G02290	3.88346	6.56024e-19
Pt7G54030	1.79155	6.87042e-19
Pt6G31640	1.93885	7.06332e-19
Pt8G06090	-0.807356	7.14719e-19
PtQG05220	-1.39312	7.21209e-19
Pt2G68670	1.57611	7.59689e-19
Pt1G40090	3.73509	7.63688e-19
Pt4G04620	2.30173	8.24524e-19
Pt6G44630	2.78876	8.38894e-19
Pt4G13620	-0.939287	8.76706e-19
Pt9G00100	1.82478	9.18813e-19
Pt1G39350	5.71266	9.53528e-19
Pt4G31900	3.38255	9.79548e-19
Pt4G22290	1.87246	1.02526e-18
Pt6G01270	1.28705	1.03433e-18
Pt4G53940	2.64229	1.05664e-18
Pt5G56610	2.80925	1.07054e-18
Pt9G57110	1.82637	1.07628e-18
Pt4G08620	0.925225	1.09018e-18
PtQG39240	-0.78048	1.09675e-18
Pt6G28670	-1.39306	1.11299e-18
Pt5G18790	2.57426	1.11673e-18
PtXG05430	0.97877	1.12869e-18
Pt6G15420	3.34604	1.15991e-18
Pt1G34030	-1.56972	1.16223e-18
PtQG36150	1.2582	1.2381e-18
Pt2G07210	1.66794	1.2381e-18
Pt9G49390	-1.10576	1.24936e-18
Pt2G11290	2.92347	1.31405e-18
Pt6G56660	-0.861382	1.39124e-18
Pt0G20190	-0.617982	1.39124e-18
PtXG05680	1.44436	1.42706e-18
Pt2G10680	1.18503	1.46487e-18
PtQG43130	-0.967165	1.46763e-18
Pt4G31970	-1.29733	1.49938e-18
Pt9G26360	-1.10119	1.53861e-18
Pt7G15190	-1.10295	1.53861e-18
Pt2G18120	1.46713	1.59617e-18
Pt9G46510	-1.31763	1.64014e-18
Pt7G25870	5.571	1.6848e-18
Pt8G53440	-0.958083	1.76095e-18
Pt8G53430	-0.958083	1.76095e-18
Pt2G15340	-1.05166	1.77331e-18
Pt7G24970	6.4783	1.77769e-18
Pt6G11480	3.60368	1.81296e-18
Pt2G01090	0.79063	1.82793e-18
Pt5G62900	1.03174	1.83452e-18
Pt1G43350	-0.868473	1.83676e-18
Pt7G26560	-0.867549	1.84998e-18
Pt1G15720	4.7414	1.86928e-18
Pt7G55780	2.23256	1.90399e-18
Pt9G22790	1.31301	1.90688e-18
Pt3G67080	-2.03809	1.9228e-18
Pt9G37590	0.830347	2.00534e-18
Pt9G09440	1.23283	2.05941e-18
Pt6G22660	-1.41814	2.06493e-18
Pt2G74180	1.83855	2.09187e-18
Pt7G29680	0.946609	2.1027e-18
Pt9G10390	1.14735	2.10434e-18
Pt2G41510	1.21465	2.25327e-18
Pt4G55220	1.21509	2.28105e-18
Pt6G03620	0.825408	2.29509e-18
Pt6G38570	1.58791	2.30127e-18
Pt6G38560	1.58791	2.30127e-18
PtJG22680	-1.24047	2.32724e-18
Pt7G39680	1.47591	2.3352e-18
Pt2G57720	3.5125	2.3352e-18
Pt6G56040	0.883077	2.34591e-18
PtJG02140	-0.738767	2.43142e-18
PtQG21340	-0.958181	2.44289e-18
Pt1G64210	1.79927	2.45639e-18
Pt5G37360	1.73037	2.4905e-18
Pt1G01810	4.12567	2.49111e-18
Pt8G26610	-0.790919	2.63055e-18
PtJG10930	-0.778764	2.65303e-18
Pt6G32740	-2.74118	2.70351e-18
Pt3G62450	2.02376	2.7134e-18
Pt5G51460	1.14903	2.77568e-18
Pt4G61040	2.7077	2.80154e-18
PtJG12770	2.58388	2.81123e-18
Pt3G45660	3.381	2.92232e-18
Pt4G35250	-1.23739	2.93742e-18
Pt1G01400	1.98148	3.01319e-18
Pt9G00090	2.07256	3.08661e-18
PtJG02990	2.26646	3.10125e-18
Pt8G30060	-1.05505	3.1015e-18
Pt2G50370	1.55797	3.10724e-18
Pt0G17490	2.76792	3.12495e-18
PtQG32810	-1.10172	3.24145e-18
PtQG21460	1.07106	3.27713e-18
PtJG13310	2.37149	3.43957e-18
Pt6G60980	2.76536	3.50404e-18
PtJG29650	-1.56347	3.64529e-18
Pt9G50910	-0.822082	3.68308e-18
Pt2G05110	-0.972549	3.80625e-18
Pt7G04170	2.95279	3.90353e-18
Pt3G54840	2.3252	3.91533e-18
Pt3G54830	2.3252	3.91533e-18
Pt2G11710	-0.943699	3.93297e-18
Pt6G60740	-1.49171	4.12368e-18
Pt8G26590	0.882954	4.13569e-18
Pt1G36060	2.06208	4.18263e-18
PtJG19580	1.64644	4.29277e-18
Pt2G46410	2.12603	4.37525e-18
Pt6G64300	1.54591	4.41591e-18
Pt4G52900	3.08535	4.4178e-18
Pt8G13820	2.93047	4.43622e-18
Pt1G64560	-0.83452	4.83461e-18
Pt4G26070	0.741729	4.87224e-18
Pt8G61230	-0.768813	4.98883e-18
Pt5G47680	2.00318	5.00624e-18
Pt5G06290	1.86488	5.2802e-18
PtXG38330	-0.836362	5.35144e-18
Pt1G46980	-1.19438	5.51531e-18
Pt8G19430	-0.942503	5.51813e-18
Pt2G42690	1.04141	5.57248e-18
Pt1G71000	1.75348	5.67759e-18
Pt1G30310	2.74265	5.82428e-18
Pt2G73300	-0.831279	6.18635e-18
PtXG37730	5.15988	6.32824e-18
Pt7G61810	-1.44333	6.33531e-18
Pt7G08880	1.90161	6.38427e-18
PtXG15920	1.00805	6.41041e-18
Pt4G36170	1.49069	6.49227e-18
Pt1G47250	2.47054	6.56926e-18
Pt2G34350	1.8192	6.6313e-18
Pt8G17250	-1.00282	6.64536e-18
Pt4G12010	0.925082	6.65232e-18
PtJG43560	1.02463	6.67109e-18
Pt6G07900	1.61912	6.67109e-18
PtXG38310	-1.04491	6.7986e-18
Pt7G32490	-0.803775	6.96501e-18
Pt6G02890	-0.950086	7.07794e-18
Pt6G04730	1.44878	7.19588e-18
Pt2G50570	4.35706	7.24819e-18
Pt2G29900	-0.850807	7.28765e-18
Pt6G52430	1.38551	7.31555e-18
Pt8G13730	2.73577	7.40317e-18
Pt7G53870	-1.02106	7.72614e-18
Pt2G07360	-1.14259	7.72989e-18
Pt1G78440	2.3833	7.73074e-18
Pt6G64210	-1.29663	8.20068e-18
Pt2G22280	3.44369	8.20068e-18
Pt8G49980	1.90607	8.32361e-18
PtXG30830	-1.10029	9.17952e-18
Pt5G50170	1.16969	9.24879e-18
PtXG04090	0.895737	9.55699e-18
PtXG07760	0.942151	9.73973e-18
Pt3G42410	-0.891657	1.04645e-17
Pt5G42530	-1.15148	1.09726e-17
PtQG17740	1.26515	1.13051e-17
Pt5G44820	-1.34874	1.1437e-17
Pt1G48440	1.40044	1.19286e-17
PtXG46390	1.3625	1.20065e-17
Pt0G04620	-1.44418	1.20461e-17
Pt2G05640	5.33662	1.20472e-17
Pt7G28570	0.813294	1.30921e-17
Pt4G54210	1.19914	1.37252e-17
Pt9G41980	1.64944	1.37464e-17
Pt6G11350	-1.69193	1.37464e-17
PtJG21780	-1.08867	1.38249e-17
Pt9G22030	1.85274	1.4004e-17
Pt4G37570	1.31397	1.40941e-17
Pt0G37500	1.41554	1.41361e-17
Pt5G59340	0.828002	1.41361e-17
Pt2G05760	5.33966	1.41472e-17
Pt8G01440	1.27531	1.45417e-17
Pt8G13890	3.66547	1.4621e-17
PtXG08990	-1.01201	1.50853e-17
PtXG36700	-1.1065	1.53246e-17
Pt6G31560	1.14289	1.57076e-17
Pt3G62940	-1.121	1.5899e-17
Pt2G02970	-1.01681	1.64201e-17
Pt8G62970	1.62263	1.73508e-17
Pt9G07190	1.96844	1.75222e-17
Pt9G07200	1.96844	1.75222e-17
Pt8G01390	1.37958	1.76066e-17
PtQG27470	2.88649	1.76138e-17
Pt6G40960	2.87355	1.77942e-17
PtXG25550	-1.21922	1.80299e-17
PtQG24880	3.06474	1.81237e-17
Pt3G35850	2.67281	1.82762e-17
Pt4G63130	1.36572	1.83252e-17
PtQG43240	-1.72976	1.83252e-17
Pt3G37000	2.06501	1.85495e-17
Pt2G68530	1.02393	1.85945e-17
Pt6G19600	-1.33442	1.87179e-17
PtJG07850	-1.09591	1.88559e-17
PtJG08460	2.45259	1.91055e-17
Pt8G24330	-1.01939	2.00104e-17
Pt2G20930	1.90652	2.00201e-17
PtXG10590	-2.2823	2.04061e-17
Pt3G69060	2.72135	2.16468e-17
Pt7G35000	2.5317	2.18984e-17
Pt7G05580	-1.63902	2.19776e-17
Pt8G16200	-1.27073	2.21247e-17
Pt2G73260	-0.852499	2.30087e-17
Pt4G61150	1.93629	2.38404e-17
Pt1G39450	7.51598	2.39577e-17
Pt4G46840	5.31226	2.43167e-17
Pt5G32700	-1.08397	2.46615e-17
PtQG13380	-0.752188	2.5939e-17
PtJG09310	-1.18392	2.61666e-17
Pt7G11810	-0.744769	2.65099e-17
Pt6G08160	-0.732707	2.68832e-17
Pt9G53990	-0.910788	2.70349e-17
Pt4G35550	1.31593	2.88539e-17
PtQG03290	-1.0983	2.88539e-17
Pt4G38250	2.64305	3.02424e-17
Pt4G31820	6.82144	3.04474e-17
Pt5G02290	1.87881	3.04474e-17
Pt6G63180	2.3527	3.07041e-17
Pt0G22270	2.3527	3.07041e-17
Pt5G04210	0.981625	3.13311e-17
Pt4G65010	-0.798783	3.13358e-17
Pt7G28030	-2.42435	3.27747e-17
Pt5G33700	-0.823902	3.28416e-17
PtJG21190	3.29149	3.29804e-17
Pt7G28270	-1.33791	3.33041e-17
Pt6G52520	1.47481	3.36411e-17
Pt4G12260	1.6868	3.36952e-17
Pt2G03060	-0.813969	3.37848e-17
PtJG04490	-0.86236	3.41828e-17
Pt8G60930	2.2296	3.44493e-17
Pt7G21020	2.85493	3.59648e-17
Pt3G32420	0.812519	3.62855e-17
Pt1G55670	-2.23758	3.64675e-17
PtXG50170	1.20626	3.64675e-17
Pt5G47900	1.24256	3.66697e-17
Pt2G31820	1.80551	3.69766e-17
Pt4G55490	1.10414	3.76697e-17
Pt4G54830	2.14642	3.76877e-17
Pt5G27480	1.43162	3.79991e-17
Pt3G28400	4.23926	3.94826e-17
Pt8G61280	-1.13124	3.95135e-17
Pt2G48220	2.23977	3.95135e-17
PtQG18730	1.34524	3.97559e-17
Pt7G12990	2.31381	4.03138e-17
Pt7G28250	-0.971689	4.08271e-17
Pt9G58440	-1.32556	4.08338e-17
Pt7G52750	1.05329	4.08947e-17
PtQG37910	-1.18621	4.16474e-17
Pt1G39340	7.48816	4.20862e-17
PtXG44100	3.31748	4.2463e-17
Pt8G31930	1.29504	4.25069e-17
Pt1G34720	3.23764	4.30206e-17
PtXG50740	1.80149	4.34541e-17
Pt7G12020	-0.762051	4.47144e-17
Pt6G55060	-0.8959	4.58892e-17
PtQG20290	-1.23861	4.58997e-17
Pt5G45320	2.10739	4.60652e-17
Pt1G05020	3.15262	4.60652e-17
PtJG25560	0.89668	4.62871e-17
PtXG32530	3.28242	4.89708e-17
Pt2G07850	4.55016	5.04535e-17
Pt3G26000	-1.30634	5.08284e-17
PtJG34970	2.84287	5.08702e-17
Pt2G63740	2.42549	5.14282e-17
Pt5G15120	-0.954356	5.14282e-17
Pt6G36390	-0.971666	5.22923e-17
PtJG52350	1.84675	5.25295e-17
Pt6G23510	0.967094	5.3769e-17
PtQG11380	-0.688159	5.39374e-17
PtXG37390	3.97681	5.43622e-17
Pt5G52920	2.65035	5.48157e-17
Pt1G71640	3.75381	5.50831e-17
Pt5G09030	-1.18835	5.61692e-17
PtXG32670	3.97437	5.63644e-17
PtXG39460	1.24728	5.77592e-17
Pt5G14460	-1.03548	5.77722e-17
Pt2G73220	-5.37069	5.80309e-17
Pt6G34100	-0.746574	5.82267e-17
Pt4G02480	3.2556	5.93078e-17
Pt2G01010	-0.836586	6.66835e-17
Pt1G16550	2.34301	6.83256e-17
Pt4G21510	-0.917939	7.35322e-17
Pt2G70030	-0.90713	7.39106e-17
PtJG31210	-0.645616	7.40631e-17
Pt3G31920	-1.24974	7.4477e-17
PtXG41940	1.02828	7.45787e-17
Pt1G49000	1.55701	7.56785e-17
Pt4G30830	4.18846	7.90256e-17
Pt3G62370	-0.839733	7.91749e-17
Pt2G36630	-1.49609	7.97498e-17
Pt2G24670	-1.18658	7.97675e-17
Pt9G59000	2.16481	8.01087e-17
Pt6G18410	3.00965	8.03532e-17
Pt5G40000	0.819997	8.03839e-17
Pt4G15580	1.6521	8.35816e-17
PtXG14170	1.69566	8.52839e-17
Pt1G42650	1.09476	8.6052e-17
Pt9G22740	0.976404	8.6118e-17
Pt1G39610	3.50369	8.65252e-17
Pt3G04790	1.16397	8.6586e-17
Pt3G52110	1.46982	8.74943e-17
Pt1G22180	2.34213	8.99665e-17
Pt4G06140	-0.858879	9.07941e-17
Pt9G31330	-1.02316	9.23486e-17
PtQG43270	1.27856	9.24247e-17
Pt6G27370	0.930235	9.32246e-17
PtJG33220	5.78969	9.39336e-17
Pt6G40920	-1.02209	9.55959e-17
PtQG28980	1.72631	9.57837e-17
PtXG35610	1.80251	9.6166e-17
Pt7G21720	6.49632	9.7161e-17
PtJG12800	2.04407	9.73816e-17
Pt5G06250	-1.01002	9.81103e-17
PtJG45480	-1.28219	9.87903e-17
PtJG10020	0.906951	1.00861e-16
PtQG26320	1.18985	1.00861e-16
Pt2G40960	0.819343	1.02034e-16
Pt2G65800	6.20637	1.03257e-16
PtXG28240	-0.857405	1.05063e-16
Pt5G60040	1.18747	1.05064e-16
Pt1G16700	1.2186	1.05244e-16
Pt2G73770	2.88429	1.05507e-16
Pt6G38140	-1.00485	1.06199e-16
Pt8G17630	1.89651	1.06536e-16
PtXG39940	-1.40581	1.07581e-16
Pt9G12240	-1.28282	1.07634e-16
Pt9G12230	-1.28282	1.07634e-16
Pt5G01500	-0.975315	1.09491e-16
Pt4G52960	-0.78166	1.10358e-16
PtXG32170	1.13151	1.11556e-16
Pt3G04310	3.66968	1.13014e-16
Pt9G43800	-0.723542	1.15857e-16
PtQG01180	-1.22997	1.1742e-16
Pt7G00160	-0.80222	1.18719e-16
PtJG12660	2.24824	1.19859e-16
Pt4G58670	1.42351	1.20248e-16
Pt1G53840	-1.0962	1.21583e-16
Pt9G06320	1.37637	1.21787e-16
Pt6G34810	-1.53092	1.22976e-16
Pt6G37040	1.56509	1.23226e-16
Pt2G03230	-0.79502	1.25088e-16
PtQG07240	2.15879	1.26584e-16
Pt4G01790	1.04812	1.29082e-16
Pt5G38380	1.38332	1.30644e-16
Pt9G37700	-0.96402	1.31514e-16
Pt9G47930	0.963918	1.32132e-16
Pt5G12200	0.759597	1.35955e-16
Pt5G41680	-1.22862	1.37359e-16
Pt4G35530	-1.55509	1.38285e-16
Pt1G04980	1.11078	1.38392e-16
PtJG22760	-0.961884	1.38392e-16
Pt7G31830	-1.16152	1.44209e-16
Pt2G20900	1.09554	1.48587e-16
Pt0G08800	3.65892	1.50933e-16
Pt2G40150	-1.31609	1.51205e-16
Pt7G08970	-0.813685	1.55977e-16
Pt4G10650	2.75391	1.58276e-16
Pt7G32730	-1.00202	1.62461e-16
Pt9G45050	0.814459	1.6342e-16
Pt4G20540	1.65724	1.6411e-16
Pt7G11880	-1.07459	1.64639e-16
Pt3G12320	-1.35158	1.65841e-16
Pt7G24540	-0.843894	1.67544e-16
Pt8G04170	3.10947	1.70112e-16
Pt1G38050	3.32383	1.76048e-16
Pt8G42350	2.89537	1.80064e-16
PtXG50190	-1.63063	1.8209e-16
Pt4G45300	-1.18597	1.84541e-16
PtJG53110	0.906669	1.86368e-16
Pt6G37760	-1.00462	1.95489e-16
PtQG30710	1.98094	2.0137e-16
PtQG30700	1.98094	2.0137e-16
Pt5G30710	2.79281	2.0142e-16
Pt2G56890	4.34038	2.07907e-16
PtJG14050	2.48691	2.09697e-16
Pt3G08550	1.11019	2.12434e-16
Pt2G59110	1.85634	2.12949e-16
Pt4G30980	3.11311	2.16151e-16
Pt6G00660	-2.15095	2.18162e-16
Pt5G30330	-1.12156	2.28859e-16
Pt9G38900	1.26131	2.31486e-16
Pt5G55020	2.16594	2.38423e-16
Pt6G08240	-0.827004	2.38554e-16
Pt7G09350	1.89502	2.38554e-16
Pt5G27530	1.06564	2.38784e-16
PtJG20180	-1.6971	2.41e-16
Pt6G09760	2.35176	2.48284e-16
Pt9G34870	2.30112	2.49823e-16
PtXG17780	1.46507	2.54263e-16
Pt3G07590	3.04772	2.61636e-16
Pt1G63130	1.3704	2.71315e-16
PtXG34900	1.36517	2.73946e-16
PtJG52960	1.2303	2.76661e-16
Pt2G49750	3.76848	2.77966e-16
Pt7G61830	-1.23597	2.81063e-16
Pt4G25730	-1.04974	2.8178e-16
Pt1G52910	-1.21711	2.92248e-16
Pt8G32850	-1.28578	2.93023e-16
Pt3G54990	0.933212	2.94495e-16
Pt0G34310	2.46548	2.9958e-16
PtQG37980	1.21473	2.9958e-16
Pt9G55140	-0.923127	3.03515e-16
Pt9G49740	-1.2693	3.04728e-16
PtJG53130	-1.3022	3.11866e-16
Pt6G33830	3.31931	3.1315e-16
PtXG05210	3.04366	3.15824e-16
Pt9G32410	-0.883213	3.23589e-16
PtXG13980	3.06186	3.2504e-16
PtQG00410	-0.902644	3.33498e-16
Pt6G26650	4.18508	3.37656e-16
Pt3G20650	2.93546	3.40139e-16
Pt2G67660	2.18066	3.44104e-16
Pt2G26000	1.97935	3.54198e-16
PtJG43460	-0.721803	3.62471e-16
PtJG04190	1.38495	3.64704e-16
Pt1G39130	-0.935533	3.69155e-16
Pt2G11980	-0.857894	3.80452e-16
PtQG43350	-0.854019	3.85703e-16
Pt6G52580	-0.990236	3.88322e-16
Pt9G17150	-1.89873	3.89575e-16
Pt5G22200	-0.838658	3.89575e-16
PtXG11750	1.04485	3.95256e-16
Pt7G11550	-1.31653	4.01896e-16
Pt9G00830	2.71496	4.15709e-16
Pt3G27100	1.09335	4.15826e-16
PtQG07860	-0.639679	4.17156e-16
PtXG02740	1.42648	4.17156e-16
Pt0G17090	-0.804506	4.19451e-16
Pt5G49240	-0.992937	4.20174e-16
Pt8G29170	1.07315	4.31387e-16
Pt4G35330	1.51102	4.33258e-16
Pt8G26160	1.88222	4.41133e-16
Pt8G52070	1.22894	4.42715e-16
Pt2G46670	-2.04023	4.62309e-16
Pt7G57120	-0.908517	4.62309e-16
PtXG04080	1.13018	4.66242e-16
PtXG04140	2.35949	4.72581e-16
Pt4G46830	4.95219	4.86103e-16
PtJG13200	2.67912	4.87411e-16
Pt3G62210	1.54485	4.88148e-16
Pt6G41430	1.44562	4.92904e-16
Pt1G52730	1.58417	5.22015e-16
Pt8G27640	-0.79229	5.4359e-16
Pt2G41470	0.930798	5.43989e-16
Pt2G57620	-1.07057	5.44688e-16
Pt6G08580	2.10032	5.69269e-16
Pt5G19970	-0.809947	5.75385e-16
Pt1G22500	-0.697383	5.7734e-16
Pt4G02140	1.40111	5.77949e-16
Pt6G22920	2.05619	5.81824e-16
Pt7G56500	1.16187	5.83868e-16
PtXG25590	-0.78022	5.89133e-16
PtJG11140	0.910631	5.89133e-16
PtQG12520	1.11984	5.9393e-16
Pt9G45080	-1.0007	5.9393e-16
Pt0G18650	-1.37827	5.98271e-16
Pt2G42640	-0.996639	5.98615e-16
Pt2G42130	2.09816	6.07531e-16
Pt8G62950	4.49914	6.12024e-16
Pt8G41800	-1.17655	6.56006e-16
Pt5G25250	-2.70827	6.58535e-16
Pt9G39380	-1.49453	6.6194e-16
Pt4G21660	-0.758095	6.79585e-16
Pt2G71420	1.74001	6.856e-16
Pt9G42010	2.73167	6.8798e-16
PtJG43620	2.77274	6.99807e-16
Pt5G23450	2.13526	7.00049e-16
Pt9G27790	1.57965	7.00049e-16
Pt4G24050	-0.894107	7.0158e-16
PtXG25210	-0.97635	7.23776e-16
Pt5G61590	-1.01011	7.28921e-16
Pt9G54930	-1.30471	7.41724e-16
Pt6G55830	0.821069	7.56862e-16
Pt8G03680	0.950813	7.74148e-16
Pt6G42980	-0.890282	7.74945e-16
Pt1G31450	1.70993	7.81607e-16
Pt3G70680	0.747521	8.08308e-16
Pt3G44480	-0.715967	8.53722e-16
Pt5G55460	-0.886105	8.60948e-16
PtJG05480	1.57113	8.61438e-16
Pt8G14750	2.11597	8.71708e-16
PtQG17530	-0.958144	8.72343e-16
Pt7G09500	-0.75548	8.9443e-16
PtJG05360	0.955866	9.08357e-16
PtQG14590	-2.0952	9.13919e-16
Pt2G56790	2.67835	9.16582e-16
PtJG14660	3.00648	9.33774e-16
PtJG14650	3.00648	9.33774e-16
Pt1G45900	-1.30846	9.42716e-16
Pt2G34420	1.8338	9.55447e-16
PtQG14410	-0.899973	9.65439e-16
PtQG09570	1.10094	9.80896e-16
Pt2G34400	-1.01776	1.01358e-15
Pt4G13310	2.2817	1.0284e-15
Pt5G46710	3.19331	1.03277e-15
Pt4G25930	0.963924	1.03277e-15
Pt8G44870	-0.822119	1.03969e-15
PtQG25830	1.11604	1.05596e-15
Pt7G01940	-0.907772	1.05632e-15
Pt6G19470	1.07427	1.05686e-15
PtXG33460	-0.846198	1.0866e-15
Pt3G15820	1.27313	1.09131e-15
Pt8G37870	2.75531	1.09338e-15
Pt1G35660	0.937897	1.09845e-15
Pt4G31800	4.06242	1.11547e-15
Pt7G53190	1.34212	1.15981e-15
Pt6G53580	1.46456	1.19917e-15
PtJG44190	2.9385	1.25795e-15
Pt1G60670	2.77024	1.26895e-15
Pt7G04280	-1.11115	1.27523e-15
Pt6G58210	2.01273	1.27575e-15
Pt8G56020	2.34249	1.27596e-15
Pt2G49210	-1.30983	1.31199e-15
PtJG20650	-0.748335	1.32168e-15
Pt0G23820	0.9476	1.38834e-15
Pt6G33240	6.62676	1.44366e-15
PtQG14920	1.93188	1.46995e-15
Pt3G62280	3.65823	1.48765e-15
Pt9G23810	2.23894	1.52827e-15
Pt2G63860	6.70221	1.5283e-15
Pt5G38440	-1.14364	1.57593e-15
Pt5G13490	2.44222	1.58918e-15
Pt2G44780	1.56658	1.59877e-15
Pt2G44770	1.56658	1.59877e-15
PtJG20010	4.77589	1.61808e-15
Pt1G02440	1.06372	1.68697e-15
PtJG31280	1.68545	1.70057e-15
Pt8G46350	1.00655	1.72745e-15
Pt9G27710	1.75861	1.77346e-15
Pt0G06620	0.848975	1.78212e-15
Pt0G29160	1.04549	1.82069e-15
Pt7G08730	-0.735967	1.83567e-15
Pt9G18050	-1.31299	1.95727e-15
Pt8G16920	3.20883	1.96966e-15
Pt3G14940	-1.08877	1.98461e-15
PtJG27730	1.17247	2.06817e-15
PtJG16360	-1.24213	2.06975e-15
Pt7G38920	2.36219	2.08778e-15
Pt6G40030	1.87192	2.12608e-15
Pt6G39040	-0.931962	2.13182e-15
Pt5G40780	-0.673046	2.15048e-15
PtXG17560	1.7109	2.17253e-15
Pt1G43320	-0.854641	2.19256e-15
Pt4G47380	-1.12837	2.19914e-15
Pt9G14190	2.15632	2.23157e-15
PtXG23410	-1.20517	2.27109e-15
Pt0G12690	-1.02815	2.27109e-15
Pt2G37480	3.10938	2.46169e-15
Pt4G28640	1.09567	2.48734e-15
Pt4G44950	-0.732686	2.50372e-15
Pt2G44290	1.04837	2.53711e-15
Pt7G58340	-1.07342	2.53711e-15
Pt1G46310	1.21676	2.59573e-15
Pt8G42370	1.28754	2.63635e-15
Pt1G13000	4.27231	2.68776e-15
Pt6G29390	1.21633	2.71061e-15
Pt9G22780	2.40869	2.73839e-15
Pt4G41530	1.21123	2.75692e-15
Pt4G56310	-0.751147	2.79111e-15
Pt3G39240	-0.829822	2.79703e-15
Pt1G58130	2.74496	2.79759e-15
Pt5G21450	-1.29925	2.80519e-15
Pt1G48230	2.97659	2.94221e-15
PtJG14520	3.29713	2.9897e-15
Pt6G20780	2.19663	2.9897e-15
Pt6G61020	-0.926999	3.00507e-15
Pt6G15340	3.5267	3.01568e-15
Pt6G43300	-7.16234	3.02745e-15
Pt0G20180	1.26643	3.04672e-15
Pt7G23900	4.49759	3.06099e-15
Pt2G42750	-0.898993	3.12064e-15
PtQG14490	1.6017	3.18661e-15
Pt1G42670	-0.941037	3.24656e-15
PtXG46820	7.14677	3.28563e-15
Pt6G17480	-1.07984	3.3411e-15
Pt0G20070	-1.44315	3.39583e-15
Pt2G65820	2.71344	3.47973e-15
Pt2G15710	3.06981	3.50009e-15
Pt3G08730	-0.784498	3.50009e-15
Pt8G50690	2.82098	3.51519e-15
Pt8G02030	1.59186	3.54942e-15
Pt4G49310	0.821064	3.60922e-15
Pt4G52790	-0.962034	3.61287e-15
Pt8G10040	0.842924	3.6873e-15
PtXG32230	0.866887	3.90717e-15
Pt6G37030	6.48576	3.97529e-15
Pt2G58980	-0.756595	3.97581e-15
Pt8G28250	2.41429	3.98237e-15
Pt9G39540	-0.833332	4.06517e-15
Pt0G09020	-1.21558	4.10464e-15
Pt3G36450	0.849266	4.1222e-15
Pt4G29780	-1.59183	4.13738e-15
Pt2G12970	-1.45391	4.35848e-15
PtXG21790	2.96267	4.45824e-15
Pt3G07560	-1.16683	4.51236e-15
Pt9G38830	-1.24015	4.53706e-15
Pt1G43110	-0.774622	4.77132e-15
PtXG10880	-0.64718	4.86355e-15
Pt7G30300	1.58209	4.93928e-15
Pt8G57740	3.41415	5.05038e-15
Pt4G37280	5.42689	5.18724e-15
Pt2G48590	0.940677	5.31399e-15
Pt5G62770	3.16301	5.35782e-15
Pt6G30840	-1.86163	5.41814e-15
Pt9G33020	5.15382	5.48187e-15
PtQG35110	2.25858	5.65686e-15
Pt6G20330	1.79579	5.70388e-15
Pt6G12710	3.25511	5.74637e-15
Pt9G44950	-0.808628	5.82036e-15
Pt6G29740	-0.737082	5.88485e-15
Pt9G57970	-0.959764	5.93837e-15
Pt7G15540	-0.765966	6.05196e-15
Pt2G57590	-1.19607	6.12847e-15
Pt8G55110	1.52474	6.23822e-15
Pt8G58940	-1.48367	6.29005e-15
Pt8G39520	1.65351	6.34279e-15
Pt8G39440	1.65351	6.34279e-15
Pt1G51170	-1.17206	6.42238e-15
Pt9G32160	-0.896545	6.46017e-15
PtQG01370	2.36359	6.47584e-15
Pt7G49620	-0.764243	6.69528e-15
Pt8G46810	-1.87998	6.69528e-15
Pt8G49810	3.82173	6.77983e-15
Pt6G08510	2.74643	6.81865e-15
PtJG02030	1.89362	6.88812e-15
Pt7G20270	1.03418	6.96123e-15
Pt7G00860	1.92328	6.96123e-15
Pt4G24730	-0.721867	7.38247e-15
Pt8G47290	1.6076	7.50745e-15
Pt7G27050	-1.28236	7.55146e-15
Pt9G23210	-0.849952	7.59971e-15
PtJG41060	2.91107	7.61084e-15
Pt5G27860	-0.83158	7.61084e-15
Pt9G13780	1.45216	7.64589e-15
PtXG39050	3.91977	7.90894e-15
Pt4G13790	1.21271	8.10557e-15
Pt7G38680	0.909879	8.28576e-15
PtXG06240	-0.908833	8.33529e-15
Pt1G43950	2.56386	8.6499e-15
Pt9G37650	-0.827295	8.65752e-15
Pt8G14600	4.11866	8.72782e-15
Pt1G30390	2.3601	8.76327e-15
Pt6G22720	-0.729564	8.83246e-15
Pt6G22700	-0.729564	8.83246e-15
Pt3G71090	-0.989051	9.06582e-15
Pt5G05070	1.26383	9.12505e-15
Pt4G27400	-1.07363	9.21538e-15
Pt3G38530	1.06406	9.22198e-15
Pt6G43150	4.79081	9.47755e-15
Pt0G36210	-5.92893	9.7122e-15
Pt0G36200	-5.92893	9.7122e-15
Pt0G17140	-1.44937	9.7352e-15
Pt5G58750	1.16847	9.86065e-15
Pt6G23860	1.78121	9.86065e-15
Pt0G27450	1.90252	9.88446e-15
Pt3G11330	3.74867	1.00643e-14
Pt9G19130	2.22944	1.01012e-14
Pt6G01120	1.86845	1.01721e-14
Pt4G62110	2.17968	1.02075e-14
PtXG12110	-1.24046	1.02946e-14
PtXG19210	-0.845865	1.03673e-14
Pt6G55620	1.51625	1.0697e-14
PtJG18770	0.883915	1.07616e-14
Pt2G74650	2.07511	1.12068e-14
Pt3G32160	-1.38757	1.12243e-14
Pt7G07780	2.47379	1.12345e-14
Pt6G28930	1.27504	1.12638e-14
PtXG37070	-0.799878	1.15609e-14
Pt4G25720	-0.7916	1.16084e-14
Pt1G62640	0.969775	1.16272e-14
Pt7G44220	-1.48479	1.17016e-14
Pt5G34490	3.65469	1.17858e-14
Pt4G05810	1.31262	1.19068e-14
Pt2G57010	1.14437	1.19495e-14
PtJG44240	2.26497	1.22172e-14
Pt1G14750	-0.900258	1.22245e-14
Pt2G10170	-1.00593	1.22599e-14
Pt3G11910	-0.76383	1.24642e-14
Pt8G33200	4.08808	1.25326e-14
PtJG30700	-1.6627	1.25382e-14
PtXG29190	-0.822099	1.25765e-14
PtQG43280	-0.871875	1.26331e-14
Pt5G55910	1.214	1.2832e-14
Pt2G37430	-0.805425	1.29196e-14
Pt4G41970	2.09559	1.30129e-14
PtXG33090	2.97528	1.3108e-14
Pt4G66360	-0.77803	1.32737e-14
Pt8G52030	2.60466	1.33509e-14
Pt3G54000	1.55677	1.33903e-14
PtQG12960	-0.605825	1.34261e-14
Pt7G27190	2.7756	1.35344e-14
Pt1G40140	3.70005	1.35625e-14
Pt8G49530	0.828892	1.41213e-14
Pt4G15220	5.19069	1.4125e-14
Pt9G50040	1.16418	1.43293e-14
Pt9G49980	1.16418	1.43293e-14
Pt9G43570	1.94683	1.46181e-14
PtQG10330	2.12495	1.47789e-14
PtJG08530	1.05259	1.52535e-14
PtQG26780	0.833137	1.53713e-14
PtJG20850	-1.15347	1.5401e-14
Pt3G70620	-0.854785	1.5908e-14
PtJG48650	-0.942003	1.59252e-14
Pt3G01580	2.2334	1.5989e-14
Pt9G19080	2.84614	1.60653e-14
PtJG17950	1.04761	1.60924e-14
Pt9G43820	-0.967839	1.62272e-14
Pt9G34930	2.71827	1.67319e-14
Pt4G50620	0.966649	1.73045e-14
Pt7G33060	2.16857	1.73065e-14
Pt2G07230	2.53989	1.74516e-14
Pt1G40960	2.86843	1.76112e-14
Pt3G16080	-1.14444	1.77315e-14
PtJG27080	1.0284	1.79849e-14
PtQG28420	-1.19342	1.79879e-14
Pt5G26380	-0.876566	1.80508e-14
Pt2G25730	-0.683974	1.81418e-14
Pt3G52270	-0.927909	1.82152e-14
Pt9G46110	-1.3371	1.82742e-14
Pt5G25050	1.11199	1.83474e-14
PtJG43900	1.18563	1.84318e-14
Pt1G68880	-1.8907	1.85634e-14
PtQG17760	1.8305	1.87306e-14
Pt3G60030	-0.797598	1.90609e-14
Pt7G02400	5.50035	1.92129e-14
Pt8G56790	-1.07967	1.94036e-14
Pt9G42130	1.96688	1.95495e-14
Pt5G15970	1.71025	1.95511e-14
Pt2G37960	-0.87699	1.98555e-14
Pt9G35860	-0.912457	2.01554e-14
Pt4G39350	-0.862069	2.01605e-14
Pt4G15300	3.71706	2.0202e-14
Pt2G02180	-0.58856	2.03206e-14
PtJG31330	2.62692	2.03501e-14
[truncated: 12,330 more rows]

## Sheet: Sup. T4
Supplemental table 4. Differentially expressed genes in the comparison of ultrasound_1d vs ultrasound_0d
gene_id	diffexp_log2fc_Ultra_1d-vs-Ultra_0d	diffexp_deseq2_qvalue_Ultra_0d-vs-Ultra_1d
PtQG00720	2.52152	1.43549e-195
Pt6G21190	3.19973	2.0432e-174
PtJG08480	3.27428	1.23985e-167
Pt7G00640	-1.9506	9.9112e-165
Pt7G48650	-2.09015	1.07593e-155
Pt1G45450	4.31923	2.7261e-153
Pt1G42540	2.76734	4.70494e-150
Pt8G57650	2.69956	2.65121e-148
PtJG08400	3.42727	3.0919e-145
Pt4G09670	-1.5779	2.32761e-135
PtJG12630	2.30491	4.39719e-133
Pt3G12810	4.1598	6.10801e-131
Pt4G08570	2.51038	1.92919e-129
PtQG07270	3.41093	1.41091e-127
Pt4G61060	2.55234	1.09507e-126
Pt5G14680	2.62487	4.25226e-126
PtQG24890	2.93257	1.64371e-116
PtXG01330	3.42085	2.15046e-115
Pt2G55880	2.31956	1.2956e-114
PtQG24290	2.07367	4.40574e-111
Pt3G67720	5.43264	3.33865e-109
PtQG21260	-1.47683	3.33865e-109
PtJG22770	1.42781	1.05168e-106
Pt1G52960	1.67557	1.01018e-103
Pt9G58640	1.78207	6.25126e-101
Pt4G31780	6.60355	5.43205e-97
Pt4G28820	-1.62457	3.29005e-95
PtXG49870	3.21321	1.04517e-94
PtQG43030	1.99552	1.3416e-93
Pt6G03540	2.19972	1.45919e-93
Pt3G62330	3.77252	4.74485e-92
Pt8G55160	1.69521	1.17637e-91
PtXG23270	3.45324	1.90977e-91
Pt5G08650	2.92709	5.28646e-90
Pt3G71030	2.0711	5.48496e-90
Pt3G05590	3.93106	7.39526e-90
Pt8G37860	2.99077	3.91696e-89
PtQG33180	3.60768	9.73874e-89
Pt4G54160	2.13677	1.30422e-88
Pt4G24500	5.61283	2.21089e-87
Pt6G35470	1.69641	3.24547e-86
Pt2G07860	1.7628	7.74176e-86
Pt5G36850	-1.45348	3.04624e-85
Pt7G33640	-1.79568	5.14986e-85
Pt1G78110	4.84083	7.95925e-85
Pt4G08480	3.03172	1.08539e-84
Pt5G14480	2.18619	1.61837e-84
PtQG08130	3.45768	1.78034e-84
Pt1G53370	5.51643	1.78034e-84
PtJG38330	4.10082	3.43129e-84
Pt6G30780	2.34429	3.44865e-84
Pt1G62760	5.01843	6.85852e-84
Pt9G35660	2.12584	2.88305e-83
PtQG03770	-2.50685	3.39837e-83
Pt6G44500	2.39761	3.39837e-83
Pt7G02390	1.97368	4.0727e-82
Pt2G48200	-1.24494	8.85112e-82
Pt8G12060	-1.67186	1.74343e-81
Pt1G42960	1.7942	4.57902e-81
Pt6G48990	1.75863	6.55452e-81
PtJG00030	-1.62251	1.02061e-80
Pt7G28890	3.79223	1.19936e-80
Pt3G67630	5.21505	2.96756e-79
Pt3G71420	-1.4322	4.57356e-79
Pt0G04870	-2.15955	6.09899e-78
Pt7G55240	2.12807	9.18808e-78
Pt9G39090	1.63829	1.69162e-77
PtQG03110	2.13817	3.62689e-77
Pt2G19800	-1.15718	8.03662e-77
Pt6G04420	-1.4795	1.01359e-76
Pt1G58080	5.93637	2.6282e-76
Pt1G42030	1.40139	5.09978e-76
Pt5G58220	3.73692	5.52366e-76
PtJG51720	2.19836	1.58594e-75
Pt8G62940	4.12513	1.33215e-74
Pt7G02470	3.16943	2.73611e-74
Pt3G32710	3.81579	4.88719e-74
PtXG35900	1.68522	5.19014e-74
Pt0G02760	2.29052	6.1955e-74
Pt0G09640	-3.07278	1.109e-73
Pt7G27010	2.9402	1.28601e-73
PtXG46790	5.35646	5.70079e-73
Pt0G42600	2.00766	8.14468e-73
PtQG01070	1.4355	1.70704e-72
Pt9G49740	-1.44243	1.79706e-72
Pt3G37380	2.16957	2.09736e-72
PtXG20020	1.92022	1.66266e-71
Pt9G54210	1.88173	2.63551e-71
Pt8G07040	2.3243	5.06634e-71
Pt9G30780	2.42284	1.02781e-70
Pt7G24970	6.27094	1.05431e-70
Pt3G53630	-1.81187	6.44997e-70
PtXG43130	2.00825	5.35834e-69
Pt8G25100	2.5449	5.90245e-69
Pt6G15410	1.50664	3.36986e-68
PtXG06090	-1.7548	4.95462e-68
Pt4G55140	1.73664	5.82152e-67
Pt5G01660	1.46059	1.46903e-66
Pt7G00130	-1.13145	6.43106e-66
Pt1G45370	1.63328	1.05861e-65
Pt3G45110	1.56537	5.71832e-65
Pt9G39230	-1.20928	9.54046e-65
Pt3G70820	2.9998	1.64398e-64
Pt1G49810	4.01022	2.06973e-64
Pt4G60970	2.75951	4.64449e-64
Pt7G00950	-1.49775	5.40219e-64
Pt3G32340	1.62566	7.22144e-64
Pt4G28910	2.23768	1.12738e-63
Pt4G28940	2.23768	1.12738e-63
Pt6G50460	2.0751	1.13457e-63
Pt5G51420	2.93232	2.84647e-63
PtXG39050	4.31019	1.5219e-62
Pt3G38450	2.0593	7.96238e-62
Pt8G45230	3.69345	9.88843e-62
Pt4G39920	5.54764	3.49927e-61
PtJG25400	1.54471	7.58159e-61
Pt1G69320	-1.19145	1.42891e-60
PtXG54200	2.68676	3.30057e-60
Pt9G44990	1.66685	3.35057e-60
PtJG18850	1.83442	3.44492e-60
Pt7G04560	1.42911	5.20349e-60
Pt2G26830	2.11201	5.64824e-60
Pt1G78040	1.53834	5.99575e-60
Pt2G56920	5.31599	6.03616e-60
Pt8G25460	1.27208	6.03616e-60
PtQG40570	-1.20158	6.80749e-60
Pt9G07290	1.85667	7.69423e-59
Pt8G34530	1.27945	9.71718e-59
Pt3G39620	2.57428	1.17758e-58
Pt2G59430	1.71621	1.786e-58
Pt8G37240	1.98457	2.27145e-58
Pt2G11900	1.60494	2.50927e-58
Pt9G37890	1.487	4.62948e-58
Pt7G01880	3.21027	7.97486e-58
Pt1G53360	4.95964	2.34097e-57
Pt7G48630	-1.93925	5.89655e-57
Pt8G42430	2.28287	6.58305e-57
Pt7G03080	1.39053	1.03185e-56
Pt1G62940	1.23815	2.45504e-56
Pt7G21600	2.6143	2.49584e-56
Pt3G70340	-1.67881	2.63046e-56
Pt6G33890	-2.25121	2.66071e-56
Pt4G04490	1.11584	3.42542e-56
Pt3G39020	-1.51345	5.21479e-56
Pt6G58640	-1.30803	6.73493e-56
PtQG32230	7.18847	1.28487e-55
Pt5G11450	3.75047	1.88203e-55
Pt8G01470	-1.78537	1.97057e-55
PtJG23400	-1.47009	2.23637e-55
PtXG15690	3.14165	2.50307e-55
Pt9G46320	3.59438	2.50316e-55
Pt8G19450	1.32549	2.55265e-55
PtJG33550	2.23425	2.90099e-55
PtQG06750	1.31048	5.20919e-55
Pt2G01370	2.77354	8.63578e-55
Pt1G73360	2.73626	2.36867e-54
Pt7G06270	-1.3535	2.99954e-54
Pt3G67620	3.86517	3.06479e-54
Pt1G73450	-1.44188	3.60896e-54
Pt7G48660	-1.54633	4.08539e-54
Pt7G42340	1.65412	4.13656e-54
PtQG18730	1.82495	9.58718e-54
PtXG08380	3.71283	1.33672e-53
Pt1G18490	3.0283	1.84851e-53
Pt4G49770	3.87699	2.33399e-53
Pt6G02740	1.48877	2.75447e-53
Pt1G32130	1.64217	4.99752e-53
Pt3G66190	1.97763	5.58642e-53
Pt6G08970	1.3957	7.50427e-53
Pt3G20240	1.46258	9.08331e-53
Pt8G04270	6.43218	1.1484e-52
Pt6G01050	1.19958	1.29051e-52
Pt7G23870	5.53645	2.18412e-52
Pt4G08520	2.86087	2.52667e-52
PtQG37550	2.79675	3.3457e-52
PtXG13960	3.29334	4.13435e-52
Pt7G33000	2.49402	7.43599e-52
Pt7G36850	1.39929	9.76474e-52
Pt3G27560	5.00727	2.11006e-51
PtQG42090	1.91871	2.12569e-51
Pt9G33970	1.302	4.87674e-51
Pt5G59040	1.27967	6.20692e-51
Pt4G10140	2.46639	8.61733e-51
Pt7G02490	2.48823	1.08035e-50
Pt7G39190	3.18831	1.62616e-50
Pt7G02790	3.80714	7.56323e-50
Pt2G42490	2.58565	8.36719e-50
Pt5G44810	-1.46498	1.05222e-49
Pt4G44860	1.24172	1.3974e-49
PtQG07050	1.48201	1.57417e-49
Pt0G13110	1.26656	1.80166e-49
Pt2G34870	1.25864	2.55957e-49
Pt9G01790	4.06013	2.83161e-49
Pt8G28460	2.49111	1.25006e-48
Pt5G20840	-1.06502	1.30354e-48
Pt7G09520	-1.35391	2.09203e-48
Pt8G47870	2.38708	3.77403e-48
Pt8G57620	2.80902	9.48481e-48
PtXG06730	1.84895	1.08178e-47
PtQG03760	-1.74186	1.18393e-47
PtXG06520	1.75547	1.28705e-47
PtQG41560	-1.10068	2.01741e-47
PtXG33350	2.5687	5.65064e-47
Pt7G40270	3.0987	7.34728e-47
PtQG14860	1.94626	1.00895e-46
Pt6G39580	1.47992	1.02242e-46
Pt5G54330	1.91971	1.05408e-46
PtXG34970	1.55182	1.16709e-46
Pt4G25390	1.39372	1.88185e-46
Pt3G29710	2.52553	1.89589e-46
Pt0G06420	2.79186	2.31597e-46
Pt7G07210	1.75382	3.10941e-46
Pt2G40030	1.2982	5.33458e-46
Pt3G70330	-1.69389	6.1948e-46
Pt5G33850	3.55846	7.72659e-46
Pt5G58750	1.60175	7.97261e-46
Pt8G18520	2.87983	9.63388e-46
Pt3G46380	2.18063	9.83061e-46
Pt5G11540	2.77082	9.89843e-46
PtJG14500	5.30888	1.00787e-45
Pt8G14460	-1.37229	2.35475e-45
Pt6G15010	5.36223	4.52424e-45
Pt7G41260	-1.72465	4.76934e-45
Pt5G14730	2.15001	6.03723e-45
Pt4G35550	1.6749	9.44969e-45
Pt7G24240	-1.1584	9.8031e-45
Pt8G11440	1.86709	1.43981e-44
PtQG32610	1.53165	2.3441e-44
Pt9G26150	1.921	2.4337e-44
Pt2G63560	-1.17941	2.74518e-44
PtJG01330	-1.14369	3.5781e-44
PtQG11750	1.21468	4.62904e-44
Pt0G20180	1.43678	8.00489e-44
Pt1G02910	1.47817	1.18546e-43
Pt6G01820	-1.08668	1.72223e-43
Pt6G32110	1.60245	2.51625e-43
Pt3G62940	-1.42001	2.97079e-43
Pt9G27510	2.12636	7.70891e-43
Pt1G16640	1.82849	8.05139e-43
PtXG22910	1.21352	9.40376e-43
Pt4G49740	5.2019	1.19997e-42
PtXG47210	1.84783	1.26605e-42
Pt3G67070	2.41708	1.31508e-42
Pt5G31780	1.43863	1.79896e-42
Pt9G41620	-1.16821	2.1792e-42
PtXG19390	1.34003	2.43392e-42
PtJG04150	2.00306	2.87699e-42
Pt4G01290	5.48971	3.3615e-42
Pt4G62640	1.54625	6.37628e-42
PtXG28720	2.27483	6.52376e-42
Pt9G20650	-0.80455	1.00317e-41
Pt6G31670	-0.962344	1.01293e-41
Pt2G56900	4.82669	1.0969e-41
Pt5G03560	-1.91975	1.26089e-41
Pt0G21760	1.65326	1.46674e-41
Pt4G49050	3.68417	1.47183e-41
Pt6G46230	3.19581	1.50696e-41
PtJG03100	1.5524	2.05743e-41
Pt6G58300	-1.67767	2.71605e-41
Pt6G44600	-0.99551	3.98941e-41
Pt7G16440	2.36416	4.98257e-41
Pt5G51580	2.14938	1.00559e-40
Pt4G36230	3.08126	1.77192e-40
Pt9G35630	1.30523	1.85955e-40
Pt8G11130	1.78637	3.86741e-40
PtXG29370	-1.91427	4.04423e-40
Pt4G14930	1.29091	4.95945e-40
Pt8G24450	-1.12978	5.20636e-40
Pt6G02850	4.8503	6.73403e-40
PtJG00690	1.84233	7.16669e-40
Pt8G36730	1.65594	7.62982e-40
Pt7G29550	2.52421	7.62982e-40
Pt9G14980	1.41821	7.77256e-40
Pt8G15930	2.9374	1.12132e-39
Pt8G61610	2.0165	1.25451e-39
Pt9G38950	1.61328	1.48205e-39
Pt2G42920	2.73587	1.995e-39
Pt3G67980	1.14102	2.83273e-39
Pt6G46320	1.51475	3.35173e-39
Pt6G55060	-0.953947	3.35261e-39
Pt9G31250	-0.817851	3.45458e-39
Pt4G44160	2.41133	3.94055e-39
Pt3G03440	1.81947	4.167e-39
Pt7G16380	1.15991	7.06674e-39
Pt7G49270	2.87211	9.45716e-39
Pt1G45290	1.20697	1.10353e-38
Pt5G52840	3.54829	1.14222e-38
PtJG50140	-2.00651	1.15982e-38
PtXG29100	1.65105	1.44584e-38
Pt6G13160	1.02599	1.46846e-38
PtJG25580	-1.0692	1.74292e-38
Pt6G45420	2.45909	1.81093e-38
Pt6G19200	2.32357	1.90669e-38
Pt1G04170	-1.05767	2.05997e-38
Pt4G01610	1.65974	2.06316e-38
Pt2G30730	1.25326	2.31477e-38
Pt1G41960	-1.16347	2.34945e-38
PtJG13690	8.06147	2.47768e-38
Pt6G43180	1.40813	3.13871e-38
Pt2G10280	4.8848	3.97763e-38
Pt6G28150	2.35646	4.35839e-38
Pt2G44790	1.63153	4.69234e-38
Pt2G11140	4.02142	5.238e-38
Pt5G00440	6.02099	1.09601e-37
Pt5G33410	3.03294	1.37103e-37
Pt4G00840	2.05798	1.62786e-37
Pt9G54890	1.23121	3.20913e-37
Pt7G56500	1.42116	4.29949e-37
Pt2G29990	3.02871	4.48084e-37
Pt6G04620	1.7576	4.63949e-37
Pt3G62910	1.18307	4.8083e-37
PtJG46670	1.8735	6.28004e-37
Pt7G19900	1.13059	6.79782e-37
PtQG23970	1.47205	6.82044e-37
Pt5G44720	-1.11129	7.77959e-37
PtQG00960	0.924455	9.48993e-37
Pt7G24830	5.0191	9.51601e-37
Pt7G24820	5.0191	9.51601e-37
Pt7G03740	1.20213	1.51659e-36
PtXG05130	1.32935	1.71045e-36
Pt5G37950	2.73614	1.72841e-36
Pt5G06960	-1.77442	1.73253e-36
Pt7G37890	1.90688	1.73382e-36
PtQG16900	1.04332	1.88144e-36
Pt6G42050	2.13788	2.20012e-36
Pt5G58200	1.16999	2.35017e-36
Pt7G00960	1.50623	2.5037e-36
Pt3G66720	1.54063	2.55038e-36
Pt7G05610	-1.04183	2.62373e-36
Pt8G26590	0.873285	3.09337e-36
Pt7G12810	2.78492	3.12318e-36
Pt6G29590	3.21988	3.91339e-36
Pt7G29510	2.35917	4.45879e-36
Pt3G36440	1.35952	6.85567e-36
Pt3G68130	2.301	7.13409e-36
Pt2G40320	1.91643	9.21953e-36
Pt1G53590	1.97453	9.29847e-36
Pt2G43650	-1.06858	1.22007e-35
Pt1G52010	1.55609	1.24677e-35
Pt4G09610	-1.66687	1.27861e-35
PtQG02860	1.36327	1.38793e-35
PtXG25760	3.73355	1.65699e-35
Pt5G25670	2.21705	1.65699e-35
Pt4G60990	-1.21814	1.6949e-35
Pt0G37500	1.37724	1.74122e-35
Pt9G41260	1.24856	1.7562e-35
Pt0G23820	1.0955	2.18827e-35
Pt1G27250	-1.37488	2.4388e-35
Pt7G08930	1.61772	2.67683e-35
PtJG25300	-0.908315	2.80042e-35
PtQG35300	2.61793	2.841e-35
Pt6G02800	1.38195	2.84298e-35
Pt2G67620	-1.60463	2.86178e-35
Pt2G72700	1.13693	2.95025e-35
Pt8G17720	-0.91008	3.42309e-35
Pt4G64920	1.49126	3.88684e-35
Pt0G32210	1.0588	4.05059e-35
Pt3G51810	1.31525	1.2313e-34
Pt9G09440	1.37876	1.23554e-34
Pt7G54790	1.66842	1.33414e-34
Pt7G16750	1.65256	1.96159e-34
Pt9G12190	1.70732	2.01005e-34
PtJG32610	4.18806	2.33284e-34
Pt5G49620	1.9323	2.48609e-34
Pt5G49610	1.9323	2.48609e-34
PtJG47610	-1.27312	2.68314e-34
Pt7G36760	2.36987	3.42335e-34
Pt7G29680	1.11038	3.45984e-34
Pt0G18690	7.36062	3.47289e-34
Pt4G61500	1.29989	3.49315e-34
Pt1G16600	1.43701	3.59661e-34
Pt3G67750	5.22221	3.79687e-34
Pt1G53730	-1.05217	4.73247e-34
Pt6G16920	-0.932394	4.80633e-34
PtQG20560	-1.06805	4.82875e-34
PtXG43630	-1.14214	5.25017e-34
Pt5G53560	-1.31709	6.0098e-34
Pt3G67170	-1.80107	7.11345e-34
Pt3G18510	1.02455	8.8612e-34
Pt3G46320	1.49493	9.72931e-34
Pt3G50680	4.84576	9.94941e-34
Pt2G08770	4.22449	1.07146e-33
Pt2G36320	1.80314	1.14023e-33
Pt1G44010	-1.02625	1.2649e-33
PtJG46190	-0.925147	1.44285e-33
PtJG10020	0.926257	1.67257e-33
Pt1G02650	3.69861	1.7861e-33
Pt7G01120	2.44285	1.86087e-33
Pt8G62900	3.05603	1.88387e-33
Pt4G24220	2.02175	2.26174e-33
Pt7G47650	3.88637	2.3963e-33
PtJG25600	1.08481	2.46544e-33
Pt8G25700	1.59424	2.49976e-33
Pt2G32470	1.48381	2.51362e-33
Pt2G16280	2.5586	2.55145e-33
Pt6G34620	-0.749658	2.57369e-33
Pt9G27190	1.23728	2.76569e-33
Pt3G54800	2.4319	2.90164e-33
Pt4G65000	1.28906	3.68414e-33
Pt5G28240	1.93709	4.94081e-33
PtXG14160	4.4453	4.97686e-33
Pt2G20920	2.17995	5.11344e-33
PtJG38280	2.44328	5.80502e-33
Pt4G58670	1.38361	5.95591e-33
Pt9G08400	1.98954	5.96429e-33
Pt9G59250	1.52806	6.98612e-33
PtJG48360	-1.42562	8.79095e-33
Pt1G43120	1.42536	9.03102e-33
Pt9G57730	-0.94908	9.95555e-33
PtXG02810	3.55735	1.17889e-32
Pt0G14850	1.91511	1.24085e-32
Pt4G45020	2.34694	1.34041e-32
Pt0G04410	-1.4069	1.51346e-32
Pt7G38850	1.88515	1.57836e-32
PtJG01190	1.53473	1.64615e-32
Pt9G00100	2.02985	1.69344e-32
Pt4G39120	-0.98734	1.69344e-32
Pt2G40450	2.44257	1.83129e-32
Pt3G04480	1.64113	1.90496e-32
Pt1G77090	2.88037	1.93907e-32
Pt9G14740	1.85808	2.02068e-32
Pt4G29120	-0.992098	2.04583e-32
Pt7G61180	1.22249	2.14437e-32
Pt6G31710	2.83541	2.14548e-32
PtJG43270	1.29082	2.24835e-32
PtJG12470	2.19854	2.4458e-32
Pt4G59180	1.69633	2.79261e-32
Pt5G33470	2.79974	3.33411e-32
Pt5G26480	1.40226	3.40827e-32
Pt1G22020	2.52011	3.88221e-32
Pt7G17730	-0.972212	5.10492e-32
PtQG22640	1.99539	6.91904e-32
Pt3G27080	2.56737	7.28106e-32
Pt1G49270	1.2167	7.81799e-32
PtXG22250	0.760238	8.07072e-32
Pt2G56750	-1.00063	8.11977e-32
PtXG32820	2.20662	8.29997e-32
Pt5G02610	-1.14639	8.35522e-32
Pt6G31980	1.32669	8.52755e-32
Pt3G41410	-1.26686	9.12905e-32
Pt4G39560	2.30334	9.44439e-32
Pt6G18330	1.07373	1.08345e-31
PtXG23330	1.56998	1.18324e-31
Pt3G66370	1.7227	1.18558e-31
Pt7G02810	4.98293	1.18891e-31
Pt2G67280	-1.59073	1.30381e-31
Pt6G64210	-1.52697	1.37236e-31
Pt9G46010	6.9261	1.48047e-31
Pt4G15700	-1.23127	1.53132e-31
Pt5G42920	3.0104	1.58391e-31
Pt2G09680	1.76631	1.65768e-31
Pt7G26850	1.377	1.73009e-31
PtQG17190	2.24348	1.80266e-31
Pt3G59510	-1.40475	1.9146e-31
Pt1G16630	1.43897	1.91642e-31
PtQG23040	2.66523	1.94565e-31
PtXG14170	2.28439	2.47864e-31
Pt3G45550	3.43094	2.63453e-31
PtJG50840	-1.38871	3.32206e-31
PtJG50850	-1.38871	3.32206e-31
Pt3G10460	-0.647562	4.01291e-31
Pt3G37450	1.51951	4.04049e-31
Pt7G50760	1.04997	4.09041e-31
PtQG03590	-1.20271	5.04589e-31
Pt2G49580	-1.76932	5.3387e-31
Pt0G37140	2.416	5.73896e-31
PtJG15940	1.26612	5.84213e-31
Pt6G45850	1.93902	6.23724e-31
Pt3G38550	1.46865	6.4579e-31
Pt4G51450	-1.33436	6.80428e-31
Pt6G51170	1.5375	7.08416e-31
Pt8G00920	1.43616	7.75423e-31
Pt8G27550	1.74283	8.21372e-31
Pt5G58010	-1.1561	1.0202e-30
Pt6G14770	1.87675	1.07703e-30
Pt1G52810	2.75869	1.15735e-30
PtJG40680	7.40699	1.26936e-30
Pt3G46330	1.42197	1.34803e-30
Pt3G71750	-1.16821	1.58614e-30
PtXG46360	1.08106	1.66127e-30
Pt3G08980	1.16234	1.73801e-30
Pt5G60940	1.50213	1.9514e-30
Pt2G57610	1.3849	2.10414e-30
PtXG21790	3.95731	2.25972e-30
Pt1G16590	1.46322	2.29875e-30
Pt4G50580	1.25702	2.50899e-30
Pt0G04800	2.46841	2.70959e-30
Pt6G36590	1.25978	3.06686e-30
Pt6G55990	1.27072	3.06686e-30
Pt3G27850	-0.912264	4.36874e-30
PtXG39460	1.58717	4.57705e-30
Pt9G46540	-1.33456	4.71449e-30
Pt3G67080	-2.231	5.04756e-30
Pt2G41510	1.24778	5.69646e-30
Pt9G39100	1.10558	5.73309e-30
PtXG35960	0.956097	6.04773e-30
Pt2G22550	-1.34812	6.25224e-30
Pt6G24070	2.33104	6.76666e-30
Pt0G04460	7.35538	6.99597e-30
Pt2G06580	4.11155	7.74992e-30
Pt5G39540	-1.18511	7.91271e-30
Pt3G72330	1.77265	8.09541e-30
PtXG20280	1.71207	8.10536e-30
PtXG24390	-0.860211	9.78286e-30
PtJG13750	8.46176	9.94386e-30
Pt8G14020	3.50136	1.02162e-29
Pt4G44520	4.53859	1.02162e-29
Pt6G52430	1.49882	1.1666e-29
Pt3G49660	1.45668	1.24952e-29
Pt5G61290	1.62079	1.30016e-29
Pt9G50030	2.43092	1.36473e-29
PtQG07380	1.61413	1.37313e-29
Pt2G42500	4.50805	1.415e-29
Pt4G14980	1.09671	1.53988e-29
Pt9G60010	-1.06343	1.56506e-29
Pt0G37510	1.62053	1.63728e-29
Pt8G63500	3.94296	1.8056e-29
Pt0G08800	4.68632	1.97067e-29
PtJG21360	2.09577	2.03517e-29
Pt5G07710	1.33916	2.19996e-29
Pt1G46740	1.02199	2.22796e-29
Pt2G33840	-0.998146	2.3243e-29
Pt4G16000	3.16768	2.49174e-29
Pt6G56660	-0.794608	2.78756e-29
Pt5G34530	-1.07642	2.8376e-29
Pt9G34870	2.78742	3.25487e-29
Pt0G22980	1.78772	3.32812e-29
Pt3G66920	-1.67572	3.63916e-29
PtXG50780	0.760963	3.81498e-29
Pt8G12550	2.28997	3.83565e-29
Pt9G38410	1.24324	4.16309e-29
Pt9G60940	0.864318	4.3355e-29
PtXG40500	-1.24866	4.52759e-29
PtXG37390	5.25109	4.57198e-29
Pt2G36590	1.23628	4.87471e-29
Pt3G49120	2.40191	4.8799e-29
Pt9G01300	2.74861	4.93477e-29
Pt5G50170	1.132	5.3256e-29
Pt9G57110	2.27574	5.92985e-29
Pt8G00320	1.18795	6.25514e-29
Pt7G42680	7.72655	7.30955e-29
PtQG00420	1.21346	8.3778e-29
PtQG06840	1.02886	8.82789e-29
PtJG20450	-0.753987	9.63556e-29
Pt5G63230	2.83398	1.21285e-28
Pt5G63220	2.83398	1.21285e-28
Pt2G00320	1.35896	1.33975e-28
Pt8G58720	0.821813	1.36016e-28
Pt3G63550	1.03015	1.37227e-28
PtQG23740	-1.02206	1.47148e-28
Pt5G60090	0.999893	1.78916e-28
Pt6G44710	4.40104	1.87592e-28
Pt7G01920	3.48939	2.14969e-28
Pt6G23510	0.980235	2.39106e-28
Pt0G25840	1.1776	2.55098e-28
PtXG48610	1.64221	2.75521e-28
PtQG15540	-1.89392	2.94978e-28
Pt4G11810	1.50156	3.00932e-28
Pt2G73300	-0.876299	3.11279e-28
Pt6G28180	1.41007	3.26946e-28
PtJG49020	5.21504	3.54585e-28
PtXG06780	1.04397	3.76658e-28
Pt9G16580	2.51592	3.76658e-28
PtXG37730	6.77765	4.53691e-28
Pt5G11030	-1.28551	4.72307e-28
Pt5G33630	1.57517	4.85982e-28
Pt6G35670	-0.7698	4.94099e-28
Pt5G60950	1.5283	5.09436e-28
Pt9G17150	-2.79226	5.30541e-28
Pt9G37490	6.90922	5.38617e-28
Pt3G24770	-9.12312	5.38617e-28
Pt7G34260	3.91534	5.95046e-28
Pt2G48430	2.36229	5.95729e-28
Pt8G19680	1.12761	6.18175e-28
Pt6G60480	3.48869	6.51401e-28
Pt5G60040	1.16667	6.61805e-28
Pt9G06460	3.38762	6.83063e-28
Pt3G15820	1.27161	7.45333e-28
Pt2G12720	1.59212	8.16639e-28
Pt7G32610	-0.920454	8.24476e-28
PtXG15900	6.31463	8.24476e-28
PtXG01790	-1.07502	8.32052e-28
PtJG13650	8.25917	8.55866e-28
PtXG20900	-0.988784	9.02228e-28
PtJG23010	1.36887	9.56671e-28
Pt8G29160	1.18027	1.03843e-27
Pt6G51870	6.05627	1.09369e-27
Pt5G19970	-0.871608	1.10032e-27
PtQG03570	-1.15036	1.10589e-27
Pt1G27180	1.61881	1.12398e-27
Pt0G12460	1.49817	1.22749e-27
PtQG39490	2.08887	1.29542e-27
Pt8G02330	4.03475	1.30834e-27
PtJG31280	2.41727	1.30834e-27
Pt5G47560	1.1149	1.44965e-27
PtJG00160	1.03323	1.53771e-27
Pt5G45320	2.77254	1.54027e-27
Pt4G62600	1.69137	1.70812e-27
Pt6G52280	1.80406	1.84472e-27
PtQG27390	1.64719	1.87654e-27
PtXG14000	3.43028	1.91139e-27
Pt3G43250	-1.01107	1.93284e-27
Pt9G40930	0.976279	2.13004e-27
PtJG24700	0.861355	2.16355e-27
Pt1G58330	1.60903	2.18373e-27
Pt9G38730	-1.40006	2.19135e-27
Pt3G37430	1.18967	2.22465e-27
Pt0G32170	3.02657	2.41665e-27
Pt4G16580	3.55355	2.56467e-27
Pt7G54780	1.71511	3.10414e-27
Pt0G11380	-1.32379	3.55865e-27
Pt6G22860	-1.32379	3.55865e-27
PtJG18180	2.16355	3.64631e-27
PtXG27370	-0.976199	3.70771e-27
PtQG40840	1.53645	3.98191e-27
Pt9G39780	2.49106	4.36716e-27
Pt9G11560	1.03678	5.49548e-27
Pt5G22640	2.88769	5.50295e-27
PtJG15490	-0.753525	5.5769e-27
Pt6G00660	-2.21328	6.35637e-27
Pt6G43390	1.6763	6.42639e-27
Pt4G09030	3.9674	6.42711e-27
PtJG17870	2.26472	6.84557e-27
Pt0G06600	-1.04984	6.98404e-27
PtQG33690	-1.4005	7.42304e-27
Pt7G24790	5.75179	7.97619e-27
Pt0G24320	5.75179	7.97619e-27
Pt8G29360	1.18749	8.39043e-27
Pt8G13000	2.04963	8.94666e-27
Pt4G06220	1.08183	9.2086e-27
PtJG19580	1.5555	1.22545e-26
PtJG46730	-1.07239	1.47108e-26
Pt7G05580	-1.56219	1.58306e-26
Pt3G66360	1.87521	1.66046e-26
Pt6G39540	1.70088	1.69338e-26
Pt4G53590	3.04339	1.71569e-26
Pt6G58260	3.0731	1.77856e-26
Pt3G04060	-1.10584	1.94964e-26
PtJG18170	2.02118	1.9944e-26
Pt4G28640	1.27584	2.00498e-26
Pt2G16950	2.89976	2.14897e-26
Pt5G28840	-1.06839	2.19351e-26
Pt2G44730	2.66946	2.24574e-26
Pt1G42650	1.04658	2.48835e-26
Pt2G06480	4.59497	2.95282e-26
PtJG10180	-1.45258	3.00203e-26
Pt6G23420	-1.75739	3.43325e-26
Pt4G44950	-0.697628	3.55784e-26
Pt7G38770	-0.700703	3.86835e-26
Pt6G56670	0.964807	4.03984e-26
Pt3G29900	2.72737	4.12228e-26
PtQG07810	1.1938	4.20702e-26
Pt5G40830	-0.828798	4.2923e-26
Pt2G37140	-0.814239	4.38549e-26
PtJG25560	1.02951	4.40608e-26
PtQG22710	1.59434	4.79041e-26
Pt4G13310	3.40167	4.87565e-26
PtJG38690	-0.806103	5.44048e-26
Pt4G31970	-1.14202	5.59317e-26
PtQG07550	2.95419	5.90862e-26
Pt6G50570	2.69438	6.04544e-26
Pt1G60660	2.91855	6.33478e-26
PtXG29950	-1.24071	6.50508e-26
Pt2G54920	8.86039	6.9565e-26
Pt1G16560	-0.756805	7.65726e-26
Pt3G04130	-0.718089	8.44629e-26
Pt9G47510	-0.916401	9.00252e-26
Pt0G04130	1.90474	9.48833e-26
Pt9G53990	-1.03869	1.05088e-25
Pt8G42490	0.814964	1.05684e-25
Pt7G52910	1.27408	1.07771e-25
Pt2G12930	-1.48436	1.1099e-25
Pt1G33930	-1.59196	1.12318e-25
PtQG16870	-1.03321	1.12318e-25
Pt5G43090	-1.11907	1.20635e-25
Pt7G10900	1.22152	1.35533e-25
Pt5G47590	1.69666	1.46226e-25
Pt7G11810	-1.02658	1.47378e-25
Pt1G44750	1.51441	1.49268e-25
Pt4G08450	2.8342	1.52695e-25
Pt3G62310	1.86475	1.55661e-25
Pt5G02470	-0.941338	1.57755e-25
PtQG02510	-1.17127	1.66625e-25
PtQG26880	-0.844055	1.67793e-25
Pt1G69860	1.40279	1.67946e-25
Pt4G24950	1.02225	1.75737e-25
Pt3G54000	1.6873	2.00631e-25
Pt2G09370	1.87095	2.24787e-25
Pt8G44870	-1.0591	2.53247e-25
Pt2G41400	2.76429	2.71475e-25
Pt6G02840	4.02495	2.93378e-25
Pt1G14680	1.00836	2.93378e-25
PtJG22250	1.8845	3.30141e-25
Pt4G21990	1.10414	3.30392e-25
Pt8G27760	-1.13025	3.30392e-25
PtXG38770	0.983045	3.30753e-25
Pt4G26070	0.798956	3.41565e-25
Pt3G04580	-1.89956	3.47549e-25
Pt2G29300	1.48115	3.70345e-25
Pt7G52780	-0.919508	3.74062e-25
Pt5G28430	-0.848433	3.87604e-25
Pt8G37930	2.60315	4.34262e-25
Pt5G01380	2.59723	4.36482e-25
Pt3G61100	-0.96175	4.45902e-25
Pt6G05410	-1.06876	4.45902e-25
PtQG29000	3.06758	5.02773e-25
Pt1G69760	1.67084	6.31607e-25
PtJG34000	0.878578	6.31607e-25
Pt3G08080	1.3385	7.1757e-25
Pt6G37760	-1.09901	7.48952e-25
Pt9G06320	1.62764	7.61351e-25
Pt2G36920	-0.971073	7.70511e-25
Pt1G39270	5.49018	8.16819e-25
Pt3G44540	0.908294	8.70969e-25
PtQG01230	-0.951593	8.9003e-25
Pt5G04010	1.45221	9.14348e-25
PtJG51790	-0.912306	9.18207e-25
Pt7G52750	1.2025	1.04271e-24
Pt1G31720	2.60034	1.05558e-24
Pt8G30330	-1.86354	1.28627e-24
Pt1G64170	-0.959321	1.30951e-24
Pt0G27310	-0.946587	1.34515e-24
Pt7G16510	1.91182	1.39454e-24
PtQG08860	1.99125	1.41862e-24
Pt2G03060	-0.795927	1.53254e-24
Pt9G04420	-1.23872	1.60929e-24
Pt9G22740	1.13365	1.60929e-24
Pt5G18800	-0.92366	1.61099e-24
PtJG07450	0.865033	1.63477e-24
Pt6G30840	-1.78803	1.67208e-24
Pt9G10660	1.79562	1.71641e-24
Pt2G09690	1.65554	1.85781e-24
Pt7G36080	1.23134	1.88745e-24
Pt5G14210	5.04331	1.89589e-24
Pt2G58500	-1.48797	2.12439e-24
Pt3G35850	2.93312	2.23597e-24
PtXG37530	-1.63638	2.26611e-24
Pt6G51390	0.948545	2.43714e-24
PtQG00370	-1.14557	2.49114e-24
Pt3G42950	1.24886	2.70164e-24
PtXG10970	2.12357	2.71509e-24
Pt2G40960	0.967353	2.9891e-24
Pt9G36330	2.5292	2.99876e-24
Pt8G49260	2.17742	3.10729e-24
Pt5G55880	-0.915862	3.7531e-24
Pt9G24910	3.10489	4.00284e-24
PtJG18720	0.993801	4.27096e-24
Pt5G47650	-1.83237	4.27592e-24
Pt9G02300	3.02396	4.53862e-24
Pt4G61150	1.99484	4.66197e-24
Pt3G44440	-0.954469	4.73936e-24
PtXG35050	2.29923	5.15782e-24
Pt4G37570	1.45595	5.17297e-24
Pt7G62240	-1.10932	5.89988e-24
PtQG00860	-1.27963	5.97213e-24
PtQG09150	1.80246	6.24835e-24
Pt9G22100	2.10718	6.32639e-24
PtXG07760	0.900788	6.37401e-24
Pt5G27040	-1.71818	6.79163e-24
Pt6G37110	0.972866	7.46613e-24
Pt8G13980	2.98105	7.48126e-24
Pt8G35560	3.36382	7.48684e-24
Pt6G29390	1.67945	7.77561e-24
Pt3G35710	7.25237	7.77561e-24
Pt6G22720	-0.778061	7.78843e-24
Pt6G22700	-0.778061	7.78843e-24
Pt7G57800	-1.30318	8.29812e-24
Pt3G26670	1.29466	8.49561e-24
Pt4G14960	2.0751	8.55885e-24
Pt5G30070	2.47301	8.74333e-24
Pt2G49210	-1.32645	9.24499e-24
PtJG14640	4.31605	9.33607e-24
Pt3G48190	-1.01811	1.01042e-23
Pt1G75710	-0.939791	1.0287e-23
Pt2G47630	3.59436	1.0287e-23
Pt6G06350	2.27619	1.072e-23
Pt5G23550	1.53791	1.07326e-23
Pt9G14140	0.947597	1.07326e-23
Pt2G34040	-0.816587	1.11262e-23
Pt4G46080	1.00504	1.22178e-23
Pt1G43000	1.6644	1.29076e-23
PtQG22340	-1.84513	1.32152e-23
PtJG25830	1.86555	1.32945e-23
Pt6G64300	1.58324	1.32945e-23
PtJG00540	0.863722	1.32945e-23
Pt2G50370	1.50214	1.40962e-23
Pt9G31350	3.11941	1.50228e-23
Pt0G06620	0.8273	1.54162e-23
Pt7G38680	0.897411	1.54891e-23
PtJG10930	-0.722226	1.5996e-23
PtJG27080	1.2291	1.61219e-23
Pt6G48440	1.0474	1.68146e-23
PtJG17160	1.37145	1.71847e-23
Pt1G53180	2.86968	1.77475e-23
Pt1G53190	2.86968	1.77475e-23
PtXG32230	1.13765	1.89035e-23
Pt8G37300	-1.0617	2.13893e-23
Pt8G49460	1.28139	2.18868e-23
Pt2G42710	-1.7	2.22371e-23
Pt8G46270	2.47753	2.26307e-23
Pt1G53380	3.46416	2.5514e-23
Pt7G30110	-1.09625	2.68827e-23
Pt9G22310	-1.24014	2.68827e-23
Pt7G48700	1.22449	2.95239e-23
Pt0G40220	1.42696	2.96938e-23
Pt2G04610	2.46298	2.9777e-23
Pt0G10520	2.46298	2.9777e-23
Pt2G01360	3.47426	3.02311e-23
PtJG22390	-1.79017	3.65262e-23
Pt7G04840	1.18396	3.73609e-23
PtJG28900	0.870628	4.14256e-23
Pt2G33740	1.7012	4.47086e-23
Pt0G40060	3.03916	4.47688e-23
Pt7G00010	2.03119	4.94908e-23
Pt8G49290	-1.04649	5.1308e-23
Pt6G60570	-0.999522	5.36476e-23
Pt7G29080	1.68127	5.56099e-23
Pt9G00090	2.28747	6.1438e-23
Pt9G32470	1.39952	6.28592e-23
Pt9G37220	-0.753226	6.33755e-23
PtQG15220	1.65127	6.40833e-23
Pt7G41420	2.7489	6.6725e-23
PtXG52070	-0.75274	7.14558e-23
Pt1G16690	0.940819	7.26075e-23
PtJG52960	1.38162	7.37846e-23
Pt8G14350	-1.25518	7.82691e-23
Pt5G28570	1.91899	7.82691e-23
Pt4G24230	-0.813852	8.34486e-23
Pt7G09560	-0.841805	8.34699e-23
Pt3G11160	1.64454	8.40047e-23
Pt7G08840	1.2432	8.4092e-23
Pt6G30340	1.79808	8.42879e-23
Pt6G58880	3.22304	8.61667e-23
PtQG22590	3.21503	8.81415e-23
Pt2G04790	0.937763	8.81415e-23
Pt4G31900	4.69013	8.93509e-23
Pt8G26610	-0.882893	9.74184e-23
Pt1G46980	-1.17368	9.88984e-23
Pt4G55220	1.35975	9.92553e-23
PtXG28220	1.11866	1.14717e-22
Pt4G46160	-0.933623	1.16637e-22
Pt8G14780	2.91016	1.17724e-22
Pt5G51570	2.70011	1.23968e-22
PtXG17560	2.08281	1.26821e-22
PtQG43500	2.77385	1.38193e-22
Pt3G43970	2.7703	1.52416e-22
Pt1G46310	1.19426	1.58189e-22
PtXG32440	2.95311	1.58195e-22
PtXG32450	2.95311	1.58195e-22
Pt4G05810	1.48375	1.60914e-22
Pt9G41980	1.77649	1.65452e-22
Pt7G41940	1.66879	1.66915e-22
Pt8G22940	0.764592	1.67057e-22
Pt4G54130	2.65594	1.71471e-22
Pt2G61080	0.772939	1.72887e-22
Pt1G73460	1.98025	1.78252e-22
Pt0G35190	-1.75722	1.88826e-22
PtXG35710	-0.996706	1.9e-22
Pt9G12750	1.55848	1.90976e-22
PtQG17480	-1.24002	1.94654e-22
PtQG22360	3.43219	1.97695e-22
Pt1G78860	1.08844	1.97756e-22
Pt5G30000	1.48962	1.98385e-22
Pt5G51460	1.07391	2.03706e-22
Pt7G25470	-0.687551	2.1323e-22
Pt3G35750	1.98492	2.23362e-22
Pt7G56360	3.12248	2.24596e-22
Pt2G59550	-0.797639	2.25003e-22
Pt1G69170	3.44796	2.52026e-22
PtJG11190	-0.855106	2.66625e-22
Pt0G14860	3.75273	2.73964e-22
Pt4G15690	-0.837859	2.8845e-22
PtJG30510	3.50572	2.92879e-22
Pt1G16610	1.23569	3.27372e-22
PtQG12960	-0.821077	3.80267e-22
PtQG09570	1.18572	4.086e-22
Pt3G28600	-1.01285	4.30473e-22
Pt2G09600	1.88055	4.51188e-22
PtQG17760	2.12087	4.54508e-22
Pt6G44560	0.768558	4.56039e-22
PtXG16220	1.59194	4.63474e-22
Pt6G33220	6.56058	4.70129e-22
Pt1G69190	2.58653	4.75804e-22
Pt4G07810	-1.05173	5.12472e-22
Pt2G10940	4.76093	5.37968e-22
Pt1G69850	2.74109	5.66746e-22
Pt1G69840	2.74109	5.66746e-22
Pt8G62410	-1.3639	5.7295e-22
PtJG39190	2.21481	5.95141e-22
Pt8G00150	1.15803	6.50592e-22
Pt6G03190	3.01743	6.92611e-22
PtXG50970	-0.87982	7.14706e-22
PtJG18970	1.21205	7.25807e-22
PtXG11680	-0.748958	7.35923e-22
Pt0G07140	2.57616	7.37466e-22
Pt5G48870	1.06652	7.38409e-22
Pt4G14470	5.77692	7.46895e-22
Pt2G19240	-1.75854	7.64984e-22
Pt5G12200	0.762239	7.81352e-22
Pt7G00890	1.04058	8.00122e-22
PtJG17950	1.06787	8.0275e-22
Pt8G31660	1.27563	8.73597e-22
Pt8G31650	1.27563	8.73597e-22
PtQG43270	1.53255	8.91802e-22
Pt2G11780	-1.80659	9.19816e-22
PtXG04080	1.27975	9.80791e-22
Pt3G21190	-0.756482	1.07809e-21
Pt3G70680	0.818791	1.14583e-21
PtQG01960	-1.26982	1.17865e-21
Pt7G24500	1.35794	1.22684e-21
PtXG14140	3.11032	1.28379e-21
Pt4G65030	-1.06225	1.30029e-21
Pt1G19820	5.95148	1.37176e-21
Pt6G39030	1.01731	1.41073e-21
Pt9G47930	1.05873	1.41521e-21
Pt5G42650	1.69524	1.43733e-21
Pt4G37620	-1.16436	1.53389e-21
PtQG02900	1.36985	1.57358e-21
Pt7G28570	0.681669	1.58444e-21
PtXG29970	-0.857621	1.58444e-21
PtJG29530	-0.737494	1.60259e-21
Pt1G30390	2.86073	1.64869e-21
PtQG19460	1.37942	1.66909e-21
Pt4G25730	-1.02724	1.66985e-21
Pt6G52390	1.60452	1.69199e-21
Pt8G25690	1.65796	1.74657e-21
Pt9G53370	4.92899	1.82148e-21
Pt3G56230	3.53373	1.91258e-21
Pt7G24980	4.75286	2.08857e-21
PtXG05680	1.5503	2.10029e-21
Pt3G71080	1.47125	2.14863e-21
Pt7G08620	0.828703	2.1582e-21
Pt2G29450	2.51948	2.2161e-21
Pt7G24740	0.817873	2.2161e-21
PtQG28640	-0.916609	2.4351e-21
Pt6G40140	-1.06857	2.46174e-21
Pt2G72980	1.39442	2.56462e-21
Pt1G32970	1.69146	2.58148e-21
Pt8G59820	1.77223	2.66551e-21
Pt6G02890	-0.961956	2.77308e-21
Pt3G33730	1.85081	3.21275e-21
PtJG20190	-1.02695	3.58262e-21
PtXG00170	-1.0114	3.88928e-21
PtQG11700	-1.20032	3.91429e-21
Pt2G22540	-1.3273	3.96787e-21
Pt8G11640	0.794374	4.09637e-21
Pt5G34640	-0.890723	4.27028e-21
Pt6G20180	4.63498	4.49014e-21
Pt0G04950	2.58802	4.51693e-21
Pt5G12220	2.63211	4.625e-21
Pt4G44580	-0.711788	4.66153e-21
Pt4G52790	-1.01746	4.78329e-21
PtQG32810	-0.968426	4.84804e-21
PtQG17340	-0.969433	4.92156e-21
Pt8G59790	1.76981	5.0371e-21
Pt4G31820	6.15948	5.13489e-21
Pt0G29160	0.978793	5.14409e-21
Pt2G46410	2.11189	5.38423e-21
Pt2G34140	-0.972648	5.72104e-21
PtQG43160	2.03451	5.77195e-21
Pt6G38570	1.64048	5.77388e-21
Pt6G38560	1.64048	5.77388e-21
PtXG53310	1.27258	5.90296e-21
Pt1G06030	1.32576	6.27265e-21
Pt8G61230	-0.668805	6.33983e-21
PtQG05120	2.90212	6.53813e-21
Pt0G02750	1.3865	6.76001e-21
Pt7G33060	2.96981	6.91583e-21
Pt2G16970	2.69895	7.04682e-21
Pt2G58550	-1.38776	7.31202e-21
Pt9G04880	1.07451	7.44455e-21
Pt8G52310	-0.788847	7.57067e-21
Pt4G08620	0.868579	8.10155e-21
Pt7G57220	-1.42287	8.24818e-21
Pt4G53000	1.41405	8.25211e-21
Pt4G37990	1.68695	8.39452e-21
Pt7G29440	2.26506	8.55063e-21
PtJG20530	1.97934	8.74791e-21
Pt3G54840	2.58574	9.00696e-21
Pt3G54830	2.58574	9.00696e-21
Pt7G14600	1.56578	1.02976e-20
PtJG14660	3.30974	1.03248e-20
PtJG14650	3.30974	1.03248e-20
PtJG20040	4.22263	1.03602e-20
Pt5G38540	1.80142	1.03658e-20
Pt9G00790	-0.945237	1.07345e-20
Pt8G06130	1.20324	1.07909e-20
PtXG29360	-1.75131	1.08728e-20
Pt7G03700	3.06066	1.14686e-20
Pt1G12620	-1.00966	1.20141e-20
Pt8G25580	1.29696	1.28129e-20
Pt1G23000	-1.24998	1.33453e-20
PtJG29650	-1.38598	1.35177e-20
Pt2G37740	-0.974187	1.36458e-20
PtXG15230	1.53414	1.37355e-20
Pt7G28310	-1.17708	1.39702e-20
PtJG44850	-0.907644	1.40516e-20
Pt1G48440	1.55382	1.40853e-20
Pt2G66100	-1.43552	1.40853e-20
Pt2G62840	5.75497	1.42734e-20
Pt3G12230	-1.3516	1.43856e-20
Pt3G12220	-1.3516	1.43856e-20
Pt7G41650	-1.33565	1.46108e-20
PtJG08090	-0.641206	1.52415e-20
Pt1G14690	1.77375	1.55349e-20
Pt8G03640	0.915237	1.56524e-20
Pt3G09010	-0.957952	1.62919e-20
Pt0G28040	1.97492	1.70852e-20
PtXG30830	-0.796129	1.72102e-20
Pt7G30940	-0.729637	1.73194e-20
Pt2G30360	-0.822191	1.74133e-20
Pt0G35660	1.64292	1.7455e-20
Pt5G26380	-0.794767	1.75267e-20
PtJG22680	-1.13615	1.77683e-20
Pt2G00470	1.50104	1.83648e-20
Pt2G00460	1.50104	1.83648e-20
PtXG12250	0.835729	1.83648e-20
PtXG13250	2.21932	1.83648e-20
PtXG11600	1.4804	1.90929e-20
PtJG04190	1.37579	1.90929e-20
Pt6G10460	1.60608	1.90929e-20
Pt1G01400	2.2993	1.91845e-20
PtJG31800	-1.38067	1.96294e-20
Pt9G00540	2.79577	1.97043e-20
Pt1G22180	2.75293	1.99243e-20
Pt4G60960	-1.27585	2.07822e-20
Pt2G42640	-0.949563	2.08369e-20
Pt3G63770	3.39443	2.09091e-20
Pt4G36340	2.5787	2.11146e-20
Pt7G04660	2.74178	2.17656e-20
Pt7G00910	-0.706729	2.18713e-20
Pt2G33170	1.10709	2.19544e-20
Pt1G59190	2.91247	2.44366e-20
Pt1G59910	2.756	2.45532e-20
Pt6G33720	-0.693751	2.48625e-20
PtQG07310	1.87804	2.5587e-20
Pt3G06630	5.87779	2.61796e-20
Pt3G56950	1.51172	2.71669e-20
Pt9G01520	1.05472	2.89076e-20
Pt0G16960	2.40614	2.97443e-20
Pt2G70450	3.19125	3.10449e-20
PtJG19360	1.25893	3.21801e-20
Pt6G08240	-0.901242	3.23693e-20
Pt5G60520	-0.991803	3.24372e-20
PtQG13380	-0.87709	3.71864e-20
Pt4G02480	3.04403	3.76694e-20
Pt5G04980	-0.740624	3.88519e-20
Pt8G51800	1.10884	3.91059e-20
Pt5G31550	-0.646019	4.08729e-20
Pt4G02930	0.872763	4.10711e-20
PtJG12660	2.11075	4.18393e-20
Pt3G41150	1.43633	4.4002e-20
PtQG12520	0.985499	4.94987e-20
PtQG41820	-0.673005	4.97054e-20
Pt4G04160	2.01815	4.98191e-20
Pt9G47530	1.16168	5.26621e-20
Pt0G02240	-1.58919	5.27077e-20
Pt1G02300	0.935052	5.27109e-20
Pt4G44330	-0.89919	5.36641e-20
PtXG15740	1.36294	5.36641e-20
Pt7G34000	0.920687	5.50405e-20
Pt6G18410	3.71817	5.50405e-20
PtQG29010	1.98887	5.54842e-20
Pt9G10420	0.734621	5.66476e-20
Pt7G43770	5.05599	5.99868e-20
Pt5G33320	0.833635	6.1178e-20
PtQG13170	1.12574	6.50999e-20
PtJG39890	1.37016	6.51438e-20
PtJG06150	1.69574	6.77892e-20
Pt5G20980	0.614492	7.98787e-20
Pt1G34720	2.9448	7.99931e-20
PtJG39680	4.70219	7.99931e-20
Pt4G37880	-0.964601	8.76262e-20
PtXG10360	-1.11658	9.33813e-20
Pt3G27130	2.7595	9.62344e-20
Pt8G59540	0.84561	1.02421e-19
Pt6G07710	2.17489	1.04966e-19
Pt7G04170	3.11553	1.0675e-19
PtQG26480	3.27378	1.07876e-19
Pt9G39540	-0.821027	1.1036e-19
Pt5G40450	-0.876055	1.14972e-19
PtXG03280	6.35611	1.15536e-19
Pt1G68880	-1.74331	1.17288e-19
Pt9G29120	1.79557	1.21967e-19
PtJG07860	1.45753	1.25801e-19
Pt7G25900	5.58368	1.25801e-19
Pt0G21590	2.21687	1.25963e-19
Pt7G16270	-0.732175	1.29395e-19
Pt9G01650	1.21931	1.30933e-19
Pt3G44790	2.1038	1.33979e-19
Pt7G26640	4.42591	1.35501e-19
Pt7G41960	1.02208	1.43995e-19
Pt9G40350	2.06817	1.61543e-19
Pt9G00830	2.92478	1.62996e-19
Pt3G62450	2.30738	1.64111e-19
Pt8G60930	2.21231	1.6986e-19
Pt7G49620	-0.731873	1.70002e-19
Pt4G22420	2.27744	1.74811e-19
Pt4G24730	-0.658189	1.75349e-19
Pt9G54790	-0.698945	1.82277e-19
Pt2G18340	2.10642	1.84815e-19
Pt7G32730	-1.0208	1.87712e-19
PtJG01840	-1.05292	1.88029e-19
Pt7G09500	-0.75399	1.97644e-19
PtXG11750	0.966001	2.02711e-19
Pt6G52380	1.74385	2.06485e-19
PtJG43020	-0.744334	2.14445e-19
Pt9G09390	-0.975988	2.14445e-19
Pt5G37620	0.968032	2.15851e-19
Pt1G05970	3.3883	2.19075e-19
PtXG44270	2.27101	2.25151e-19
Pt7G16130	2.68195	2.28816e-19
Pt1G00280	0.819809	2.47979e-19
Pt8G10040	0.921152	2.51294e-19
PtJG21190	3.13155	2.74967e-19
Pt9G27300	5.18641	2.82679e-19
Pt5G25050	1.10319	3.04931e-19
Pt5G07580	2.71067	3.08218e-19
Pt7G53500	7.9217	3.12722e-19
Pt7G24570	2.07072	3.13158e-19
PtJG14340	-1.55552	3.1347e-19
Pt0G17840	3.16345	3.14108e-19
Pt3G14850	-0.815968	3.1531e-19
Pt4G63370	1.26369	3.24669e-19
Pt1G66010	-0.974065	3.33024e-19
Pt3G13500	-0.842999	3.37511e-19
Pt0G09240	-1.00964	3.41752e-19
Pt2G50570	4.41929	3.57679e-19
PtXG11670	2.90439	3.66748e-19
Pt1G12670	1.80582	3.78621e-19
PtJG26360	2.38892	3.82134e-19
Pt8G15340	1.17363	3.83911e-19
Pt5G47570	1.20414	4.10086e-19
Pt1G35660	0.795528	4.24492e-19
PtXG17140	1.69735	4.36874e-19
Pt1G39590	2.05564	4.41731e-19
Pt5G37360	1.45379	4.45617e-19
PtXG39940	-1.19915	4.5433e-19
PtXG34770	-1.71863	4.54489e-19
PtXG06420	-1.32248	4.56484e-19
Pt1G02440	1.12828	4.62166e-19
Pt9G15480	-0.708297	4.63148e-19
Pt5G58810	3.18025	4.79135e-19
PtQG36150	1.1579	5.11026e-19
PtQG30540	-0.752758	5.32959e-19
PtXG37070	-0.708641	5.35203e-19
Pt9G20540	-0.716907	5.59289e-19
PtXG40610	1.02846	5.73574e-19
Pt1G22450	-0.738398	5.85393e-19
Pt8G49980	1.92518	6.08119e-19
Pt1G47370	3.32264	6.12311e-19
Pt3G37000	2.56616	6.18796e-19
Pt6G20290	1.29521	6.30298e-19
Pt3G60130	1.69993	6.34089e-19
Pt5G31470	2.22335	6.52553e-19
Pt3G28380	2.63254	6.65156e-19
PtXG43300	1.40931	6.67013e-19
Pt7G30300	1.52134	6.92436e-19
Pt1G47250	2.29928	7.17908e-19
PtXG38310	-0.944611	7.17908e-19
Pt8G12320	-1.0751	7.29875e-19
Pt2G10680	1.25269	7.30927e-19
PtXG16420	1.79696	7.52539e-19
Pt5G48300	2.0446	7.5615e-19
Pt5G33700	-0.723798	7.6571e-19
PtQG39240	-0.827856	7.89642e-19
PtQG30710	2.29449	7.9544e-19
PtQG30700	2.29449	7.9544e-19
Pt3G10220	1.25357	8.12942e-19
Pt7G47470	1.01573	8.27176e-19
PtXG05540	0.717686	8.54511e-19
PtJG53110	0.908731	8.59756e-19
PtXG02860	2.04429	8.68714e-19
Pt3G50650	5.14673	8.77641e-19
PtJG18780	0.997851	8.8016e-19
Pt1G02530	2.30877	8.85611e-19
PtQG43170	-1.14573	8.88185e-19
PtJG31550	5.60595	8.92176e-19
Pt2G59680	1.55719	9.19227e-19
Pt9G44950	-0.980632	9.76234e-19
Pt1G31450	1.84395	1.01178e-18
Pt8G47540	3.18607	1.02748e-18
Pt8G41110	-0.823718	1.03915e-18
Pt8G28250	2.87454	1.03915e-18
Pt3G45660	3.95995	1.06049e-18
Pt5G13490	2.62709	1.08895e-18
Pt4G57640	7.8763	1.09098e-18
Pt3G38350	-0.911079	1.09536e-18
Pt8G59700	0.832775	1.12463e-18
Pt4G50820	1.34523	1.18161e-18
Pt7G27190	3.1394	1.20006e-18
PtQG30660	0.984539	1.20006e-18
PtJG39050	2.09751	1.22718e-18
Pt2G46670	-1.86079	1.23555e-18
PtQG24480	2.70007	1.25032e-18
Pt4G47300	1.54428	1.34305e-18
Pt7G00160	-0.847374	1.3644e-18
Pt5G58780	0.746075	1.47622e-18
Pt5G25870	3.05657	1.58305e-18
Pt5G16810	1.07518	1.587e-18
PtJG01220	1.22656	1.62947e-18
Pt6G31840	2.44367	1.65576e-18
Pt3G13740	2.6714	1.68187e-18
Pt1G32090	-0.883204	1.70618e-18
Pt3G07550	-0.894304	1.74144e-18
Pt4G35270	-0.965569	1.85014e-18
Pt3G66450	2.47502	1.86536e-18
Pt7G07750	-1.05321	1.88827e-18
Pt1G59510	3.36069	1.92261e-18
PtJG36210	-0.805738	1.93545e-18
Pt9G51790	0.993203	1.95776e-18
Pt8G50240	-0.731791	2.00004e-18
PtQG33120	0.791088	2.07409e-18
Pt2G11980	-0.854155	2.15646e-18
PtXG02850	2.47359	2.1797e-18
Pt6G20320	1.31067	2.2608e-18
Pt5G46710	3.52719	2.29364e-18
Pt1G02420	1.01323	2.35876e-18
Pt8G50820	1.69418	2.36244e-18
Pt4G31300	2.88925	2.42608e-18
Pt2G00370	0.77431	2.65026e-18
Pt6G28930	1.22997	2.67596e-18
Pt4G13620	-0.832254	2.67808e-18
Pt4G24960	3.89688	2.71207e-18
Pt4G22290	1.74358	2.88897e-18
Pt7G44520	0.930779	2.93317e-18
Pt4G01530	2.13043	2.94836e-18
Pt8G16810	-1.05094	2.96799e-18
Pt4G47540	6.1057	3.1143e-18
Pt1G58130	3.32386	3.16044e-18
Pt1G63080	1.10766	3.31039e-18
PtJG50340	-0.925295	3.42971e-18
PtXG04380	2.04192	3.5222e-18
PtXG50190	-1.67643	3.5222e-18
Pt7G21010	1.25051	3.57149e-18
Pt9G08610	0.836884	3.63299e-18
Pt0G08380	-2.21459	3.742e-18
PtJG13900	7.02363	4.27508e-18
Pt3G52110	1.59846	4.40567e-18
Pt5G44520	-1.0254	4.40982e-18
Pt5G47710	1.93861	4.42709e-18
Pt8G28980	-0.84191	4.53378e-18
Pt3G53980	2.8665	4.7488e-18
Pt5G38380	1.63733	4.78006e-18
Pt6G23480	-0.689498	5.01496e-18
Pt1G01810	3.75763	5.26271e-18
PtXG04140	2.62491	5.33444e-18
Pt6G23610	-1.42142	5.35184e-18
Pt4G61040	2.69236	5.43657e-18
PtJG46390	2.72717	5.68715e-18
Pt2G49010	2.55502	5.70467e-18
Pt2G50550	2.25365	5.80979e-18
Pt9G00750	0.81208	5.80979e-18
Pt4G15300	4.77515	5.89709e-18
Pt8G02090	0.919418	5.90339e-18
PtJG24600	-1.44187	6.11369e-18
Pt6G27100	2.63333	6.18568e-18
PtJG33430	-1.10277	6.21648e-18
Pt5G37570	3.88586	6.33582e-18
PtQG11010	-0.749371	6.42753e-18
Pt0G17150	1.20774	6.46206e-18
Pt9G58440	-1.14749	6.552e-18
Pt9G50730	2.71334	6.6766e-18
PtJG38340	2.98229	6.7069e-18
PtQG26210	-0.956754	6.75904e-18
Pt5G34490	3.88718	6.83464e-18
Pt9G03490	-0.725429	7.05265e-18
Pt6G22920	2.28401	7.11359e-18
Pt8G16660	-0.68152	7.12202e-18
Pt8G07170	-1.0616	7.32065e-18
Pt1G51170	-1.36295	7.34492e-18
PtQG33980	-0.907695	7.44434e-18
Pt6G41700	1.15418	7.46168e-18
Pt9G07410	1.66346	7.46168e-18
Pt1G33570	0.939107	7.67762e-18
Pt4G13790	1.19719	7.71699e-18
PtJG43950	3.10171	7.75873e-18
Pt8G29830	2.54097	7.81244e-18
Pt7G26400	1.15081	7.84443e-18
Pt1G14880	3.53833	8.0903e-18
Pt7G16450	3.14638	8.21163e-18
Pt6G37040	1.51893	8.34366e-18
Pt2G68670	1.48258	8.45967e-18
PtQG01900	2.70479	8.54794e-18
Pt9G26360	-1.02764	9.27937e-18
PtXG08990	-1.03033	9.32142e-18
PtXG26050	-1.20947	9.50913e-18
Pt1G44930	-1.1359	9.65233e-18
PtJG29490	1.53467	9.75828e-18
Pt1G51990	1.15208	9.85338e-18
PtQG27570	1.01291	1.02219e-17
Pt5G22060	-1.29668	1.08127e-17
Pt9G16550	0.604114	1.10218e-17
Pt7G04050	3.19148	1.10616e-17
PtXG13730	2.99405	1.10616e-17
Pt7G41430	2.48581	1.10905e-17
Pt2G59470	-1.06148	1.16453e-17
Pt5G00390	-0.942043	1.16453e-17
Pt6G61330	1.34942	1.18898e-17
Pt8G47080	2.39594	1.19848e-17
Pt1G43110	-0.823603	1.2195e-17
PtXG29490	-0.960587	1.22596e-17
Pt4G03840	-1.05783	1.23354e-17
Pt1G51410	1.70956	1.29514e-17
Pt6G33830	3.326	1.29518e-17
Pt2G26760	1.21191	1.29779e-17
Pt2G63740	2.4196	1.3042e-17
Pt2G66240	-1.53593	1.31925e-17
PtXG14040	-1.36514	1.32587e-17
Pt3G62210	1.47684	1.35149e-17
Pt5G26950	1.36519	1.35669e-17
Pt3G03300	0.870333	1.40024e-17
Pt7G50700	-1.45785	1.47507e-17
PtQG07240	2.63109	1.50464e-17
Pt7G20560	1.60439	1.50603e-17
Pt3G68240	1.49496	1.58381e-17
Pt5G47080	-0.831628	1.59487e-17
Pt6G44630	2.77787	1.62268e-17
Pt6G33240	6.44073	1.63039e-17
Pt2G02180	-0.612762	1.68293e-17
Pt4G37110	-0.893094	1.72192e-17
Pt2G04840	1.97435	1.73299e-17
Pt7G16240	0.953047	1.73299e-17
Pt5G08960	2.87748	1.76393e-17
Pt9G34930	3.33234	1.8145e-17
Pt4G16150	-1.0468	1.83055e-17
Pt4G24250	2.84809	1.90678e-17
Pt3G10450	-0.79158	1.99572e-17
PtQG41540	1.45349	2.02767e-17
PtQG07220	4.83691	2.07789e-17
Pt8G01190	-0.827979	2.07818e-17
Pt8G12510	-1.04791	2.08356e-17
Pt4G25710	-0.775589	2.10055e-17
Pt6G10630	1.69108	2.12166e-17
Pt1G41290	0.584184	2.13713e-17
Pt4G46840	5.96398	2.21005e-17
Pt6G40920	-0.778212	2.22973e-17
Pt2G70560	3.43257	2.2354e-17
Pt3G40460	-1.17871	2.28576e-17
Pt9G07310	0.819115	2.30709e-17
Pt4G39730	1.67661	2.37794e-17
Pt4G46830	5.36253	2.38115e-17
PtJG45480	-1.10867	2.41651e-17
Pt2G07850	3.67427	2.44439e-17
PtJG53650	-0.828827	2.46615e-17
PtJG10310	3.20055	2.49987e-17
Pt6G11370	1.11798	2.55584e-17
Pt8G05410	2.41419	2.58276e-17
Pt8G05400	2.41419	2.58276e-17
Pt8G22180	1.52752	2.63645e-17
PtJG27160	-1.13849	2.65508e-17
Pt5G31130	2.44368	2.84373e-17
PtJG14630	3.53543	2.86681e-17
PtQG26320	1.18383	2.94426e-17
Pt2G09280	1.70453	2.96336e-17
Pt2G40900	3.08475	3.0186e-17
PtXG52840	-0.771271	3.02639e-17
Pt4G46410	1.08612	3.08305e-17
Pt6G31560	1.16465	3.2673e-17
Pt2G72120	1.68869	3.28018e-17
PtQG17450	-0.76291	3.31053e-17
Pt5G01300	1.7583	3.3434e-17
Pt7G26650	5.45358	3.36041e-17
PtJG43560	0.959452	3.36724e-17
PtXG13980	3.9395	3.47264e-17
PtJG08460	2.60128	3.70442e-17
Pt2G66990	-1.15816	3.73698e-17
PtJG00270	-0.762413	3.78383e-17
Pt7G25770	7.00517	3.81571e-17
Pt1G39340	5.69494	3.89753e-17
PtJG14050	2.96781	4.0216e-17
Pt7G55180	3.39652	4.06447e-17
Pt2G50590	3.27331	4.06495e-17
PtQG41690	0.838361	4.19515e-17
Pt5G51630	1.85085	4.22089e-17
PtXG04150	2.07498	4.31832e-17
PtXG36700	-1.22775	4.49243e-17
Pt9G49120	1.7408	4.70825e-17
PtQG22860	1.38848	4.71266e-17
Pt4G01640	0.937461	4.84353e-17
Pt7G28620	1.04262	4.90292e-17
Pt8G30060	-0.961881	4.94363e-17
Pt3G34920	-0.912488	4.97113e-17
Pt1G62640	1.09156	5.13009e-17
Pt3G31920	-1.1251	5.35131e-17
PtQG19210	1.3868	5.38486e-17
Pt2G16650	3.39673	5.48201e-17
Pt0G20070	-1.22913	5.77125e-17
Pt5G18790	2.47161	5.81001e-17
Pt4G33470	2.18793	6.15595e-17
Pt4G56310	-0.801967	6.17516e-17
Pt6G07360	1.46781	6.25836e-17
PtQG39280	1.51428	6.31046e-17
Pt7G48770	-0.830797	6.60021e-17
PtXG10880	-0.628979	6.63315e-17
Pt6G15350	2.48982	6.70401e-17
PtQG21460	1.05781	6.85446e-17
PtQG28980	1.58736	6.93383e-17
Pt3G49780	1.18422	7.02515e-17
Pt2G57620	-0.795693	7.05435e-17
Pt3G56980	1.43543	7.25992e-17
Pt2G63750	2.1924	7.26049e-17
Pt6G03620	0.80705	7.5185e-17
PtXG40350	0.868744	7.53605e-17
PtQG41360	0.740256	7.55876e-17
Pt3G39890	1.07858	7.64667e-17
Pt2G44290	1.0787	8.04405e-17
Pt2G39730	-0.946798	8.11573e-17
Pt8G58170	-0.956696	8.42226e-17
Pt6G17610	-0.863447	8.45564e-17
Pt2G34330	-1.17056	8.65933e-17
Pt5G37760	-0.909734	8.83354e-17
Pt9G39960	0.894087	8.92182e-17
Pt9G34320	-1.11892	9.08227e-17
Pt9G33690	1.71169	9.19121e-17
Pt7G47540	-1.02056	9.21027e-17
Pt2G68290	-0.89565	9.40326e-17
Pt6G01270	1.15012	9.42759e-17
Pt8G09670	1.24923	9.58537e-17
Pt8G16200	-1.38698	9.77978e-17
PtXG33450	-0.822751	9.86055e-17
Pt6G63180	2.38207	1.0154e-16
Pt0G22270	2.38207	1.0154e-16
Pt1G39360	6.28953	1.03611e-16
Pt4G14950	2.108	1.03982e-16
Pt4G42420	-1.18579	1.04971e-16
Pt3G62370	-0.895627	1.05136e-16
Pt2G38610	-0.692833	1.07434e-16
Pt1G55220	4.4226	1.08154e-16
Pt1G52080	1.68713	1.09122e-16
Pt2G29850	-0.807659	1.125e-16
Pt2G38380	2.35222	1.12612e-16
Pt8G46590	1.25766	1.14408e-16
Pt1G42670	-0.883838	1.16796e-16
Pt5G21450	-1.36716	1.21045e-16
Pt5G03600	-1.20825	1.23329e-16
Pt2G73260	-0.745236	1.25752e-16
PtQG06030	-0.769348	1.28034e-16
PtQG01940	3.38407	1.29985e-16
PtJG22910	1.28065	1.38089e-16
Pt4G62110	1.99467	1.38369e-16
Pt5G41670	-0.964857	1.38735e-16
Pt2G30020	0.687883	1.40428e-16
Pt4G46710	1.13604	1.41281e-16
Pt9G20900	0.87879	1.47015e-16
Pt7G10440	2.79343	1.50727e-16
PtXG51980	-0.698229	1.5315e-16
PtQG09430	0.988159	1.5376e-16
PtXG50770	1.39964	1.54649e-16
Pt8G12280	-1.18848	1.54771e-16
PtQG42100	-1.16035	1.68129e-16
Pt5G51730	-0.954079	1.73664e-16
Pt6G44640	1.89627	1.7827e-16
Pt7G62190	4.34982	1.78445e-16
Pt7G29280	1.98045	1.80229e-16
Pt3G59350	0.759183	1.81718e-16
Pt9G59670	3.16119	1.83384e-16
Pt9G33100	-0.988265	1.86106e-16
Pt9G43560	-0.711139	1.87238e-16
Pt7G26630	5.55982	1.92381e-16
Pt8G37450	1.9524	1.95469e-16
Pt6G26710	-0.58957	2.04144e-16
Pt9G59000	2.32407	2.06752e-16
Pt8G14270	2.44218	2.07763e-16
Pt6G61750	1.28185	2.12808e-16
PtQG16810	1.30264	2.14111e-16
PtJG38600	-0.571924	2.21014e-16
Pt8G40930	0.759619	2.26028e-16
Pt7G21720	5.83387	2.26088e-16
Pt6G56960	-0.965635	2.27299e-16
Pt9G38900	1.15181	2.28572e-16
Pt2G15550	1.12139	2.28973e-16
Pt7G01770	5.49204	2.29731e-16
Pt4G64640	1.09637	2.33958e-16
Pt3G44420	-0.879048	2.34033e-16
Pt9G46950	4.88309	2.34033e-16
Pt0G03220	-1.35664	2.34717e-16
Pt4G01790	0.992892	2.37977e-16
Pt1G39450	7.45784	2.44084e-16
Pt0G08910	1.01999	2.4756e-16
Pt0G25110	-7.55876	2.5599e-16
Pt2G31100	-1.1735	2.64544e-16
Pt2G03760	-0.931031	2.67198e-16
Pt8G59250	2.88893	2.71489e-16
Pt4G10510	3.04932	2.77705e-16
Pt6G35790	-0.745692	2.81119e-16
PtQG43130	-0.945101	2.90882e-16
Pt6G19470	0.851343	3.01012e-16
Pt2G21020	5.35608	3.10803e-16
Pt8G14090	2.53512	3.10972e-16
PtQG07910	1.19864	3.11636e-16
Pt0G18650	-1.44036	3.14409e-16
PtQG34360	-7.47355	3.23751e-16
PtQG23030	0.816978	3.264e-16
Pt3G05930	-1.44434	3.29595e-16
Pt1G57860	1.42657	3.32671e-16
Pt4G45070	0.941493	3.47383e-16
Pt6G15170	1.46886	3.60394e-16
Pt9G23810	2.14127	3.75837e-16
Pt1G37370	1.09245	3.77211e-16
PtXG03170	5.37909	3.8019e-16
Pt8G14010	2.92321	3.82572e-16
Pt7G23850	5.38448	3.8566e-16
Pt5G18260	1.10571	3.90689e-16
Pt5G15970	1.70266	3.96468e-16
Pt3G04310	3.65587	4.00496e-16
Pt2G20900	1.02374	4.05955e-16
Pt6G36850	-0.930193	4.1199e-16
Pt2G03230	-0.767771	4.14437e-16
PtXG14020	2.97182	4.26439e-16
Pt3G20290	-0.949498	4.29573e-16
Pt8G17250	-0.869965	4.47402e-16
Pt6G01120	1.73717	4.62482e-16
PtJG43340	-1.34279	4.62633e-16
Pt7G25870	5.85679	4.8475e-16
Pt1G39350	6.17225	4.89675e-16
Pt5G21940	2.72393	4.94132e-16
Pt2G27090	2.64032	4.94132e-16
Pt1G55430	-1.4587	4.96365e-16
Pt9G22790	1.17153	4.96832e-16
Pt1G07090	3.34146	4.97757e-16
Pt1G30310	2.73851	4.97757e-16
Pt7G27900	-0.543331	5.04649e-16
Pt8G03680	0.890754	5.11224e-16
PtXG50600	0.934633	5.38494e-16
Pt2G05650	3.9712	5.53582e-16
Pt2G69830	1.43534	5.62019e-16
PtJG27040	-0.886727	5.64311e-16
Pt0G24310	3.78722	5.65307e-16
PtJG36870	-0.776321	5.76014e-16
Pt5G32110	-1.84499	5.94998e-16
Pt6G15800	2.43231	5.95849e-16
Pt9G23770	2.09901	5.9607e-16
Pt2G02970	-0.901539	5.96388e-16
PtJG14520	3.6209	6.09253e-16
Pt4G45250	3.56338	6.09469e-16
Pt6G09740	1.64655	6.1747e-16
Pt6G34810	-1.37126	6.45276e-16
Pt9G47580	0.937344	6.86037e-16
Pt3G45920	0.849252	6.93135e-16
Pt8G01390	1.42317	7.03136e-16
PtJG33200	3.35229	7.03586e-16
Pt1G68730	1.14911	7.15126e-16
PtJG39560	0.67257	7.27384e-16
PtXG32460	3.76824	7.28382e-16
Pt1G44490	0.721048	7.41926e-16
Pt4G20540	1.60507	7.41926e-16
PtXG44750	1.19521	7.58042e-16
Pt9G32060	-0.972387	7.64179e-16
Pt7G35000	2.88821	7.68468e-16
Pt5G61170	0.930473	8.12627e-16
PtXG13150	0.63727	8.2852e-16
Pt8G09250	1.22746	8.36705e-16
PtJG43200	0.846443	8.56897e-16
Pt1G05020	2.95742	8.98075e-16
Pt2G02340	-0.798296	9.23273e-16
Pt7G26300	-7.37254	9.26614e-16
Pt4G38300	-0.898829	9.29602e-16
Pt7G24380	0.958426	9.55752e-16
PtXG54900	1.35283	9.81751e-16
Pt7G44220	-1.37303	1.01113e-15
Pt3G04790	1.17769	1.06502e-15
Pt7G51430	1.48643	1.06627e-15
PtJG53120	0.944544	1.07436e-15
PtJG20180	-1.36053	1.15045e-15
Pt5G24580	1.32951	1.15274e-15
Pt1G65460	1.22037	1.15426e-15
PtQG24880	3.04319	1.15557e-15
Pt4G52900	3.06149	1.17328e-15
Pt0G40890	2.64515	1.18837e-15
Pt5G62770	3.2386	1.18837e-15
PtJG13550	7.34002	1.19039e-15
Pt2G28980	3.29209	1.21593e-15
Pt2G26770	0.908142	1.21752e-15
PtQG27800	-1.33531	1.23072e-15
Pt8G50260	-0.851668	1.2357e-15
PtQG10150	1.2931	1.2357e-15
Pt7G39680	1.43801	1.24037e-15
Pt8G23700	2.26612	1.24037e-15
Pt6G29740	-0.914393	1.28789e-15
Pt7G61830	-1.10935	1.30255e-15
PtXG38390	2.26201	1.30255e-15
PtQG41960	-0.56265	1.33077e-15
Pt4G66270	-1.15216	1.36384e-15
Pt6G46030	1.28424	1.37385e-15
PtJG38580	-0.603442	1.39933e-15
Pt7G21020	2.87143	1.41325e-15
Pt4G49310	0.769871	1.43057e-15
Pt7G10970	-1.22696	1.46383e-15
PtJG34970	2.97469	1.52643e-15
Pt2G41610	0.687208	1.52679e-15
PtQG40720	3.08267	1.58037e-15
PtQG40710	3.08267	1.58037e-15
Pt2G38160	4.66739	1.59541e-15
Pt2G38150	4.66739	1.59541e-15
Pt1G40090	3.22499	1.59541e-15
Pt5G42530	-1.00244	1.6024e-15
PtJG17230	1.77569	1.64057e-15
Pt9G58810	-0.663891	1.64966e-15
PtQG07470	2.91357	1.66045e-15
Pt1G16550	2.97948	1.67269e-15
Pt9G40700	2.75044	1.67826e-15
Pt6G42980	-0.766062	1.74e-15
Pt3G16080	-1.16702	1.7457e-15
Pt4G56770	-0.820608	1.77743e-15
Pt3G49700	2.91714	1.86893e-15
PtXG50140	1.47717	1.88139e-15
Pt4G02960	2.5183	1.89665e-15
Pt1G42490	0.682586	1.95886e-15
Pt7G54030	1.61999	1.99735e-15
Pt8G42350	3.19323	2.0146e-15
Pt1G38440	0.89001	2.05552e-15
Pt3G48020	1.4386	2.07277e-15
PtJG12770	2.51317	2.09406e-15
Pt2G09790	-0.841071	2.19329e-15
Pt3G35970	2.93355	2.21439e-15
Pt7G09350	1.93808	2.24234e-15
Pt6G60740	-1.53106	2.47009e-15
Pt5G04390	1.27331	2.48778e-15
Pt2G32720	1.94425	2.5363e-15
Pt7G34330	-0.908602	2.53798e-15
PtJG04910	1.22325	2.54751e-15
Pt8G50030	0.713104	2.56709e-15
PtJG13310	2.05331	2.63031e-15
PtQG09010	-1.14063	2.63167e-15
Pt6G28000	-0.760797	2.72536e-15
Pt2G36630	-1.26058	2.73093e-15
Pt9G58350	1.39299	2.76048e-15
Pt7G41710	-0.935627	2.76425e-15
PtQG23220	0.938898	2.76505e-15
Pt9G28740	7.3159	2.81394e-15
Pt3G64610	1.79117	2.88478e-15
Pt7G58450	1.70942	2.92104e-15
Pt4G57240	1.06227	2.97149e-15
Pt9G28480	-1.00313	3.05529e-15
Pt0G37890	3.4349	3.16718e-15
Pt6G53580	1.41963	3.18586e-15
Pt9G01290	-0.988078	3.18708e-15
PtJG02800	2.15523	3.22343e-15
Pt6G43150	4.1881	3.32947e-15
Pt7G04600	-0.796758	3.36884e-15
Pt8G26480	-1.03263	3.48586e-15
Pt9G43800	-0.882638	3.55296e-15
Pt6G12710	3.64365	3.57299e-15
Pt9G57060	-1.91586	3.57894e-15
Pt9G38810	1.66595	3.64894e-15
PtJG48660	0.943653	3.67651e-15
Pt9G10390	0.999319	3.69965e-15
PtQG23060	0.666445	3.72401e-15
Pt2G72030	3.48152	3.74347e-15
Pt1G13210	3.12705	3.79678e-15
Pt5G08900	1.7312	3.92432e-15
PtJG41060	4.06011	3.98884e-15
Pt0G42030	1.93295	3.99896e-15
Pt2G34070	0.671991	4.03708e-15
Pt4G53750	3.97821	4.07843e-15
Pt8G57140	3.09754	4.13672e-15
Pt2G15140	0.57745	4.14236e-15
PtJG33110	1.255	4.14236e-15
Pt6G51080	0.955455	4.24728e-15
PtXG04930	2.31082	4.28185e-15
Pt9G12160	-1.1771	4.29139e-15
Pt0G39370	3.00473	4.29139e-15
Pt8G11400	-1.01932	4.30412e-15
PtJG02990	2.22576	4.31935e-15
PtQG33650	2.19354	4.34242e-15
Pt4G09090	1.0291	4.35123e-15
PtQG27770	1.35138	4.5058e-15
PtQG42140	0.963144	4.52385e-15
Pt7G06710	0.915835	4.737e-15
Pt0G17490	2.74484	4.84896e-15
Pt2G03220	1.19328	5.03166e-15
Pt6G58510	-0.991747	5.0383e-15
Pt4G37280	4.31134	5.06137e-15
Pt8G31170	-1.0695	5.08736e-15
Pt9G57680	2.58036	5.13147e-15
Pt9G57690	2.58036	5.13147e-15
PtXG20060	1.60295	5.22615e-15
Pt5G47870	2.38816	5.22877e-15
Pt1G57580	1.66126	5.23754e-15
PtJG50160	-0.78269	5.25303e-15
Pt5G01630	-0.932078	5.27112e-15
PtQG39720	1.16082	5.34872e-15
Pt7G47510	1.23064	5.3624e-15
Pt2G28010	1.24073	5.49655e-15
Pt4G65920	1.52136	5.79698e-15
Pt1G19810	6.03762	5.79912e-15
PtXG04320	-0.625587	6.19543e-15
Pt1G37160	-0.705978	6.28477e-15
PtXG50800	0.960936	6.56815e-15
Pt2G39890	1.81199	6.69887e-15
PtJG42250	0.713048	6.77954e-15
Pt6G62470	1.74893	6.90802e-15
Pt7G08970	-0.767337	7.03992e-15
Pt6G40960	2.64381	7.05498e-15
PtXG17780	1.67472	7.13313e-15
Pt7G55780	2.06832	7.22415e-15
Pt3G64360	1.43956	7.22804e-15
Pt3G64350	1.43956	7.22804e-15
Pt3G43590	-0.972123	7.35556e-15
Pt2G72960	1.86562	7.39358e-15
Pt3G52270	-0.854184	7.44914e-15
Pt4G06890	-0.804758	7.5262e-15
Pt5G05880	1.42346	7.75921e-15
Pt6G43630	2.31283	7.8127e-15
Pt9G28030	1.22838	8.0846e-15
PtXG19670	2.54557	8.20365e-15
Pt0G16570	1.01771	8.40949e-15
Pt1G65750	1.61888	8.77345e-15
Pt3G09190	1.39873	8.77723e-15
PtQG27420	1.39272	8.89966e-15
Pt0G22040	1.11758	9.00419e-15
PtXG53090	-0.490512	9.06612e-15
Pt7G55170	0.720082	9.12228e-15
Pt8G00990	0.601508	9.12304e-15
PtJG14680	2.58195	9.31047e-15
Pt8G01440	1.34155	9.43215e-15
Pt4G10670	0.97502	9.58602e-15
Pt2G15340	-0.789582	9.70599e-15
Pt5G36650	2.86912	9.75638e-15
Pt0G30340	-0.768039	9.75638e-15
Pt6G64270	1.11719	9.77941e-15
Pt9G41490	0.806703	9.79644e-15
Pt6G25980	1.3373	9.91604e-15
Pt3G44210	1.34952	9.96387e-15
Pt0G00910	-0.75048	9.97401e-15
Pt0G26170	2.75258	1.01148e-14
Pt6G52580	-0.786331	1.01739e-14
Pt4G38250	2.69589	1.02424e-14
Pt6G09650	0.634109	1.05309e-14
Pt4G45570	-1.05258	1.05553e-14
PtJG51820	-1.10236	1.05651e-14
Pt7G20200	-0.771373	1.0614e-14
Pt5G12290	0.914274	1.06416e-14
Pt1G36060	2.04204	1.08705e-14
Pt1G77690	2.77896	1.09334e-14
Pt5G28830	2.39278	1.13101e-14
Pt7G53870	-0.68348	1.13843e-14
Pt1G40960	2.83735	1.15471e-14
PtQG13230	1.50346	1.17444e-14
PtQG37910	-1.11529	1.18291e-14
Pt1G58000	1.46236	1.18955e-14
Pt6G61620	0.832458	1.26587e-14
PtJG07170	-1.80913	1.29065e-14
Pt4G57130	7.15692	1.36933e-14
Pt4G57140	7.15692	1.36933e-14
Pt7G08000	-0.804067	1.37192e-14
PtJG29710	-2.00631	1.37391e-14
Pt9G34280	-1.35762	1.40259e-14
Pt1G44440	2.85857	1.41496e-14
PtQG20610	1.42403	1.44048e-14
Pt6G08160	-0.724534	1.44621e-14
Pt5G49960	5.99698	1.57383e-14
Pt7G52740	-0.735508	1.61304e-14
Pt3G09330	1.02054	1.62144e-14
Pt7G24960	5.38545	1.66387e-14
Pt7G14660	-1.33645	1.66749e-14
Pt9G38490	1.71222	1.67989e-14
Pt9G38480	1.71222	1.67989e-14
Pt3G01010	1.19283	1.69058e-14
Pt6G39440	1.64424	1.73137e-14
PtQG17530	-0.871052	1.7369e-14
PtQG35110	2.54212	1.74267e-14
Pt2G07230	2.10606	1.76824e-14
Pt6G11480	3.56904	1.78926e-14
Pt3G56020	0.773316	1.824e-14
Pt1G63130	1.27407	1.8466e-14
Pt5G23270	2.16974	1.88399e-14
PtQG23120	-0.758441	1.90516e-14
Pt9G09300	1.35924	1.91726e-14
Pt4G40720	-1.86156	1.95316e-14
Pt3G03890	-0.617489	1.98824e-14
Pt3G32180	1.62748	1.99208e-14
PtXG25550	-0.963566	2.00654e-14
Pt1G45150	0.812793	2.07835e-14
Pt3G37120	-1.65322	2.09551e-14
PtQG43350	-0.615805	2.1229e-14
Pt9G07190	1.922	2.14046e-14
Pt9G07200	1.922	2.14046e-14
PtJG26050	1.12245	2.20966e-14
Pt6G15420	3.27086	2.23505e-14
Pt5G04330	1.01537	2.29607e-14
Pt2G23480	-1.13816	2.30973e-14
Pt8G13890	3.11364	2.31844e-14
Pt3G11660	-0.854242	2.35569e-14
Pt8G54110	0.911238	2.39259e-14
Pt3G09180	-1.14173	2.41579e-14
Pt1G00390	2.23847	2.41579e-14
PtJG20010	5.02224	2.43514e-14
Pt4G36170	1.32467	2.4927e-14
Pt9G22030	1.8949	2.49643e-14
PtJG06860	2.72252	2.54969e-14
Pt4G15220	6.44251	2.57123e-14
Pt6G02230	-1.0568	2.58391e-14
PtJG43460	-0.676656	2.67648e-14
Pt4G31340	2.07246	2.68008e-14
Pt2G01090	0.639937	2.70516e-14
Pt7G20270	0.995779	2.70516e-14
Pt5G06100	1.18399	2.71159e-14
Pt5G06110	1.18399	2.71159e-14
PtXG44140	1.29665	2.73325e-14
Pt8G37870	2.57498	2.77528e-14
PtQG43420	-1.03839	2.81308e-14
Pt4G60900	-1.13275	2.81599e-14
Pt7G12800	1.90202	2.91605e-14
Pt7G61810	-1.27647	2.94698e-14
Pt5G55190	2.25359	2.98272e-14
Pt2G26710	-0.660794	2.99077e-14
Pt2G26700	-0.660794	2.99077e-14
Pt6G63120	1.23308	2.99864e-14
Pt8G59970	1.00391	3.04384e-14
PtQG11860	-0.83042	3.0469e-14
Pt9G14190	2.15234	3.13706e-14
Pt4G39870	-0.68778	3.15152e-14
Pt5G06290	1.81967	3.17258e-14
Pt8G35930	-0.573244	3.17258e-14
Pt7G32570	2.47581	3.21962e-14
Pt7G32560	2.47581	3.21962e-14
Pt4G65010	-0.630304	3.26662e-14
Pt3G70620	-0.833601	3.36166e-14
Pt2G15710	3.32136	3.39648e-14
PtXG46820	5.94789	3.39878e-14
Pt8G54920	2.13348	3.39891e-14
Pt8G55970	2.9186	3.43769e-14
Pt8G09640	-1.11039	3.47448e-14
PtQG39860	3.46044	3.50666e-14
Pt1G38000	-1.22827	3.51426e-14
PtQG43280	-0.878231	3.54156e-14
Pt3G47830	1.78323	3.54737e-14
PtXG21430	-0.690984	3.62706e-14
PtJG02850	-1.04424	3.69589e-14
Pt7G10320	2.99247	3.70957e-14
Pt6G10900	-1.19012	3.71727e-14
Pt1G56660	-0.781281	3.72414e-14
Pt1G44260	0.946387	3.7253e-14
Pt4G41210	1.78676	3.75062e-14
Pt6G43070	-0.918412	3.81143e-14
Pt9G05430	2.03994	3.84857e-14
Pt7G55910	2.65542	3.86326e-14
Pt5G32840	-0.869391	3.90931e-14
Pt2G68240	-1.12317	3.94708e-14
Pt0G20190	-0.515213	4.03311e-14
Pt2G00430	0.998462	4.04436e-14
Pt7G04920	0.925068	4.05749e-14
Pt4G29030	1.80186	4.06164e-14
Pt8G13730	2.79958	4.0815e-14
Pt2G60380	3.26747	4.08319e-14
Pt6G52520	1.31591	4.1592e-14
Pt7G27380	0.695404	4.17147e-14
Pt6G14420	1.42681	4.22387e-14
PtXG10920	-0.497398	4.39194e-14
Pt7G01110	-1.11383	4.44753e-14
Pt8G07070	0.670493	4.61376e-14
Pt9G45050	0.756052	4.7813e-14
Pt2G15490	1.08168	4.84533e-14
Pt6G20780	2.223	4.84815e-14
Pt7G57120	-0.791097	4.98239e-14
Pt4G41530	1.25803	5.0718e-14
Pt5G26160	1.15601	5.0718e-14
Pt7G13320	2.33138	5.15023e-14
Pt9G33020	7.06581	5.2239e-14
Pt8G13780	2.69128	5.24216e-14
Pt2G05640	4.59037	5.27441e-14
PtXG32530	3.48477	5.46544e-14
Pt7G60630	1.17232	5.50054e-14
PtXG37310	1.2832	5.76439e-14
Pt6G34100	-0.536965	5.77736e-14
Pt6G37850	1.43962	5.82386e-14
Pt4G04750	3.0988	5.88376e-14
Pt6G54810	1.8163	5.95857e-14
Pt3G01820	-0.623832	6.09159e-14
Pt5G59950	2.27255	6.16381e-14
Pt9G07260	2.04855	6.22133e-14
Pt9G07250	2.04855	6.22133e-14
Pt8G02290	3.35126	6.2426e-14
Pt5G04210	0.874977	6.2426e-14
Pt2G38810	-1.05992	6.36222e-14
Pt3G66970	1.21316	6.47058e-14
Pt9G33570	2.85499	6.8265e-14
Pt9G33560	2.85499	6.8265e-14
Pt5G14460	-0.817817	6.90164e-14
Pt4G55490	0.95775	6.93756e-14
Pt1G12360	1.09	6.98442e-14
Pt3G03170	1.26677	6.99259e-14
PtXG05430	0.913621	7.01442e-14
Pt5G25250	-2.25032	7.02435e-14
Pt2G34350	1.79644	7.13811e-14
Pt4G31350	0.60894	7.19564e-14
Pt1G43320	-0.756921	7.26761e-14
Pt7G49070	0.918001	7.41721e-14
PtJG46990	-1.23683	7.43283e-14
PtQG21340	-0.668474	7.57686e-14
Pt4G30980	3.37814	7.70455e-14
Pt6G18760	1.35597	7.72888e-14
Pt9G20040	2.87107	7.7399e-14
Pt2G40880	0.67259	7.7767e-14
PtXG25940	2.35554	8.09419e-14
Pt6G29420	2.78969	8.30103e-14
PtXG31220	1.70289	8.37399e-14
Pt9G32160	-0.952781	8.37399e-14
PtQG41530	1.37253	8.37399e-14
Pt9G04890	-7.03656	8.45164e-14
PtXG04260	1.08426	8.57927e-14
Pt6G44510	-0.903876	8.62038e-14
Pt0G34310	2.51237	8.77515e-14
Pt8G49410	-1.03648	8.8667e-14
Pt2G67660	2.20135	8.88479e-14
Pt9G27710	1.33479	8.88479e-14
Pt4G58940	0.970397	8.97279e-14
Pt2G40290	3.18827	8.97955e-14
Pt9G12380	-0.873346	9.00158e-14
Pt6G24230	1.43239	9.01331e-14
PtJG51400	1.02945	9.04556e-14
PtXG29460	-0.725887	9.21325e-14
Pt2G40870	0.743797	9.31825e-14
PtQG21690	2.30168	9.49159e-14
Pt5G40000	0.734653	9.92275e-14
Pt7G11880	-0.919201	1.00025e-13
Pt8G16630	-1.83086	1.00312e-13
Pt8G13520	-0.88339	1.02113e-13
Pt7G12920	0.916955	1.036e-13
Pt2G07360	-0.938385	1.03987e-13
Pt9G38830	-1.16167	1.0424e-13
Pt1G55670	-2.22145	1.07692e-13
Pt1G51980	1.26139	1.07911e-13
PtXG48770	1.89766	1.08664e-13
Pt7G57040	-0.683562	1.09423e-13
Pt9G20670	0.623759	1.10881e-13
PtXG32730	-1.11282	1.18018e-13
Pt7G08880	1.65763	1.18579e-13
Pt4G53940	2.27161	1.25036e-13
PtJG23380	-0.799946	1.2676e-13
Pt6G56040	0.888396	1.28568e-13
Pt8G54020	-0.804952	1.2922e-13
Pt0G13360	1.34809	1.39119e-13
Pt9G19670	1.09095	1.53501e-13
Pt4G04620	2.24668	1.53507e-13
PtJG07280	-0.83493	1.57425e-13
PtQG20260	2.64087	1.57699e-13
Pt7G43760	-0.809161	1.61281e-13
Pt0G41760	-1.23039	1.64011e-13
Pt3G36620	0.840811	1.65569e-13
PtXG11740	2.51018	1.65754e-13
Pt7G09230	1.67212	1.66167e-13
Pt7G29520	1.72236	1.66167e-13
Pt3G26870	0.840146	1.66167e-13
PtXG46390	1.3417	1.69283e-13
Pt3G12660	6.96188	1.7168e-13
Pt9G34660	-0.574353	1.73269e-13
PtXG14290	-0.82878	1.73269e-13
PtJG12800	2.1475	1.73844e-13
Pt5G22200	-0.692298	1.7616e-13
Pt5G04040	-0.996525	1.76469e-13
Pt9G52110	0.822749	1.77333e-13
Pt9G32410	-0.879084	1.77866e-13
Pt6G01140	-0.791513	1.81361e-13
PtXG12850	2.41455	1.83103e-13
Pt4G54210	1.04608	1.83103e-13
PtQG26780	0.716833	1.83103e-13
PtQG15950	0.643335	1.83103e-13
Pt7G29330	2.96097	1.83263e-13
Pt8G27640	-0.7539	1.84597e-13
Pt5G27480	0.992829	1.86213e-13
Pt2G29230	2.60319	1.86989e-13
PtQG01950	-0.798889	1.87332e-13
Pt5G53840	0.898402	1.87917e-13
Pt5G59340	0.663225	1.90076e-13
Pt9G57950	2.1504	1.95804e-13
Pt9G34040	-0.878898	1.99487e-13
Pt9G58690	0.870851	2.04248e-13
Pt2G74180	1.72066	2.04937e-13
Pt6G26440	2.43561	2.05535e-13
Pt2G45330	2.40829	2.06699e-13
Pt0G38660	2.44623	2.1007e-13
PtQG24950	1.95118	2.10825e-13
Pt7G34710	3.63334	2.13022e-13
Pt2G34400	-1.10094	2.13084e-13
Pt5G11010	-0.964562	2.15023e-13
Pt1G78130	6.91603	2.15754e-13
PtQG39980	1.40083	2.17717e-13
Pt8G33500	-0.79275	2.20603e-13
Pt4G42310	2.87971	2.24228e-13
Pt5G24880	1.54436	2.26813e-13
Pt7G60650	1.31726	2.38256e-13
Pt5G39850	5.82037	2.38594e-13
Pt1G60970	-1.15973	2.42407e-13
PtQG00730	-0.704245	2.43387e-13
Pt1G29350	-0.93918	2.47188e-13
Pt5G33280	-0.821646	2.48808e-13
Pt2G73710	1.67767	2.54855e-13
Pt9G34120	3.35778	2.55618e-13
Pt2G65820	2.60798	2.55618e-13
Pt8G58250	0.998808	2.6684e-13
PtQG29980	-0.783833	2.67232e-13
PtJG42690	1.10411	2.68847e-13
Pt0G41040	-0.604104	2.7147e-13
Pt8G12740	3.00333	2.76397e-13
Pt4G39250	0.881547	2.7964e-13
[truncated: 11,200 more rows]

## Sheet: Sup. T5
Supplemental table 5. KEGG enrichment for genes of cluster 1 (lipid metabolism related are marked red)
Pathway ID	Pathway Name	Level 1	Level 2	Term Candidate Gene Num	Total Candidate Gene Num	Term Gene Num	Total Gene Num	Rich Ratio	P value
ko00230	Purine metabolism	Metabolism	Nucleotide metabolism	97	3339	402	25917	0.241294	4.46661e-10
ko03060	Protein export	Genetic Information Processing	Folding, sorting and degradation	43	3339	140	25917	0.307143	2.55956e-08
ko00340	Histidine metabolism	Metabolism	Amino acid metabolism	25	3339	70	25917	0.357143	9.3846e-07
ko04146	Peroxisome	Cellular Processes	Transport and catabolism	88	3339	413	25917	0.213075	1.10553e-06
ko01230	Biosynthesis of amino acids	Metabolism	Global and overview maps	191	3339	1080	25917	0.176852	2.45289e-06
ko04130	SNARE interactions in vesicular transport	Genetic Information Processing	Folding, sorting and degradation	27	3339	83	25917	0.325301	2.83831e-06
ko03010	Ribosome	Genetic Information Processing	Translation	153	3339	864	25917	0.177083	2.26299e-05
ko01040	Biosynthesis of unsaturated fatty acids	Metabolism	Lipid metabolism	30	3339	107	25917	0.280374	2.32041e-05
ko03022	Basal transcription factors	Genetic Information Processing	Transcription	39	3339	157	25917	0.248408	3.36729e-05
ko00970	Aminoacyl-tRNA biosynthesis	Genetic Information Processing	Translation	53	3339	238	25917	0.222689	4.11737e-05
ko00030	Pentose phosphate pathway	Metabolism	Carbohydrate metabolism	58	3339	273	25917	0.212454	7.56409e-05
ko00760	Nicotinate and nicotinamide metabolism	Metabolism	Metabolism of cofactors and vitamins	29	3339	109	25917	0.266055	8.94042e-05
ko00620	Pyruvate metabolism	Metabolism	Carbohydrate metabolism	79	3339	404	25917	0.195545	9.05953e-05
ko01200	Carbon metabolism	Metabolism	Global and overview maps	199	3339	1207	25917	0.164872	0.00012296
ko04122	Sulfur relay system	Genetic Information Processing	Folding, sorting and degradation	14	3339	39	25917	0.358974	0.000216079
ko00280	Valine, leucine and isoleucine degradation	Metabolism	Amino acid metabolism	46	3339	212	25917	0.216981	0.000240379
ko00740	Riboflavin metabolism	Metabolism	Metabolism of cofactors and vitamins	20	3339	68	25917	0.294118	0.000253194
ko01212	Fatty acid metabolism	Metabolism	Global and overview maps	66	3339	335	25917	0.197015	0.000263403
ko00640	Propanoate metabolism	Metabolism	Carbohydrate metabolism	30	3339	122	25917	0.245902	0.000310879
ko00190	Oxidative phosphorylation	Metabolism	Energy metabolism	66	3339	340	25917	0.194118	0.000403426
ko00240	Pyrimidine metabolism	Metabolism	Nucleotide metabolism	47	3339	224	25917	0.209821	0.000461032
ko00790	Folate biosynthesis	Metabolism	Metabolism of cofactors and vitamins	24	3339	92	25917	0.26087	0.000477511
ko04712	Circadian rhythm - plant	Organismal Systems	Environmental adaptation	61	3339	312	25917	0.195513	0.0005397
ko03050	Proteasome	Genetic Information Processing	Folding, sorting and degradation	48	3339	233	25917	0.206009	0.000620586
ko03015	mRNA surveillance pathway	Genetic Information Processing	Translation	78	3339	425	25917	0.183529	0.000754219
ko03450	Non-homologous end-joining	Genetic Information Processing	Replication and repair	13	3339	39	25917	0.333333	0.000816876
ko00563	Glycosylphosphatidylinositol (GPI)-anchor biosynthesis	Metabolism	Glycan biosynthesis and metabolism	23	3339	90	25917	0.255556	0.000844836
ko00250	Alanine, aspartate and glutamate metabolism	Metabolism	Amino acid metabolism	56	3339	287	25917	0.195122	0.000932131
ko00670	One carbon pool by folate	Metabolism	Metabolism of cofactors and vitamins	20	3339	77	25917	0.25974	0.00144432
ko00903	Limonene and pinene degradation	Metabolism	Metabolism of terpenoids and polyketides	13	3339	43	25917	0.302326	0.00224126
ko00310	Lysine degradation	Metabolism	Amino acid metabolism	37	3339	181	25917	0.20442	0.00280204
ko00010	Glycolysis / Gluconeogenesis	Metabolism	Carbohydrate metabolism	126	3339	778	25917	0.161954	0.00377504
ko04070	Phosphatidylinositol signaling system	Environmental Information Processing	Signal transduction	54	3339	292	25917	0.184932	0.00380275
ko00196	Photosynthesis - antenna proteins	Metabolism	Energy metabolism	9	3339	26	25917	0.346154	0.00384018
ko00220	Arginine biosynthesis	Metabolism	Amino acid metabolism	28	3339	131	25917	0.21374	0.00452267
ko00100	Steroid biosynthesis	Metabolism	Lipid metabolism	23	3339	102	25917	0.22549	0.00482622
ko00561	Glycerolipid metabolism	Metabolism	Lipid metabolism	89	3339	531	25917	0.167608	0.00540791
ko00730	Thiamine metabolism	Metabolism	Metabolism of cofactors and vitamins	15	3339	58	25917	0.258621	0.00564759
ko00590	Arachidonic acid metabolism	Metabolism	Lipid metabolism	18	3339	75	25917	0.24	0.00604828
ko00860	Porphyrin and chlorophyll metabolism	Metabolism	Metabolism of cofactors and vitamins	39	3339	204	25917	0.191176	0.00721203
ko00920	Sulfur metabolism	Metabolism	Energy metabolism	23	3339	107	25917	0.214953	0.0088143
ko03420	Nucleotide excision repair	Genetic Information Processing	Replication and repair	60	3339	348	25917	0.172414	0.0111345
ko00564	Glycerophospholipid metabolism	Metabolism	Lipid metabolism	98	3339	613	25917	0.159869	0.0136501
ko00770	Pantothenate and CoA biosynthesis	Metabolism	Metabolism of cofactors and vitamins	20	3339	93	25917	0.215054	0.013859
ko00061	Fatty acid biosynthesis	Metabolism	Lipid metabolism	39	3339	213	25917	0.183099	0.0144779
ko03410	Base excision repair	Genetic Information Processing	Replication and repair	32	3339	169	25917	0.189349	0.0158656
ko00901	Indole alkaloid biosynthesis	Metabolism	Biosynthesis of other secondary metabolites	10	3339	37	25917	0.27027	0.0160659
ko00750	Vitamin B6 metabolism	Metabolism	Metabolism of cofactors and vitamins	19	3339	89	25917	0.213483	0.017425
ko00260	Glycine, serine and threonine metabolism	Metabolism	Amino acid metabolism	51	3339	298	25917	0.171141	0.0205131
ko00130	Ubiquinone and other terpenoid-quinone biosynthesis	Metabolism	Metabolism of cofactors and vitamins	35	3339	192	25917	0.182292	0.0209274
ko03430	Mismatch repair	Genetic Information Processing	Replication and repair	44	3339	256	25917	0.171875	0.0277091
ko00300	Lysine biosynthesis	Metabolism	Amino acid metabolism	11	3339	47	25917	0.234043	0.033645
ko00053	Ascorbate and aldarate metabolism	Metabolism	Carbohydrate metabolism	46	3339	276	25917	0.166667	0.0397558
ko00330	Arginine and proline metabolism	Metabolism	Amino acid metabolism	41	3339	242	25917	0.169421	0.0398731
ko04136	Autophagy - other	Cellular Processes	Transport and catabolism	19	3339	98	25917	0.193878	0.0435446
ko00290	Valine, leucine and isoleucine biosynthesis	Metabolism	Amino acid metabolism	12	3339	55	25917	0.218182	0.044721
ko00785	Lipoic acid metabolism	Metabolism	Metabolism of cofactors and vitamins	2	3339	3	25917	0.666667	0.0455084

## Sheet: Sup. T6
Supplemental table 6. KEGG enrichment for genes of cluster 2 (lipid metabolism related are marked red)
Pathway ID	Pathway Name	Level 1	Level 2	Term Candidate Gene Num	Total Candidate Gene Num	Term Gene Num	Total Gene Num	Rich Ratio	P value	Q value
ko00511	Other glycan degradation	Metabolism	Glycan biosynthesis and metabolism	13	474	303	25917	0.0429043	0.00409283	0.466583
ko00604	Glycosphingolipid biosynthesis - ganglio series	Metabolism	Glycan biosynthesis and metabolism	5	474	85	25917	0.0588235	0.019912	0.745103
ko00531	Glycosaminoglycan degradation	Metabolism	Glycan biosynthesis and metabolism	6	474	117	25917	0.0512821	0.0207289	0.745103
ko00906	Carotenoid biosynthesis	Metabolism	Metabolism of terpenoids and polyketides	8	474	193	25917	0.0414508	0.026144	0.745103
ko00230	Purine metabolism	Metabolism	Nucleotide metabolism	13	474	402	25917	0.0323383	0.0348943	0.79559
ko00591	Linoleic acid metabolism	Metabolism	Lipid metabolism	5	474	105	25917	0.047619	0.0438158	0.831064

## Sheet: Sup. T7
Supplemental table 7. KEGG enrichment for genes of cluster 3 (lipid metabolism related are marked red)
Pathway ID	Pathway Name	Level 1	Level 2	Term Candidate Gene Num	Total Candidate Gene Num	Term Gene Num	Total Gene Num	Rich Ratio	P value	Q value
ko00350	Tyrosine metabolism	Metabolism	Amino acid metabolism	26	824	322	25917	0.0807453	1.50589e-05	0.00183718
ko00592	alpha-Linolenic acid metabolism	Metabolism	Lipid metabolism	28	824	444	25917	0.0630631	0.000508716	0.0179543
ko00941	Flavonoid biosynthesis	Metabolism	Biosynthesis of other secondary metabolites	27	824	475	25917	0.0568421	0.00283257	0.0691146
ko00940	Phenylpropanoid biosynthesis	Metabolism	Biosynthesis of other secondary metabolites	42	824	863	25917	0.0486674	0.00442635	0.0900024
ko00360	Phenylalanine metabolism	Metabolism	Amino acid metabolism	14	824	219	25917	0.0639269	0.0106707	0.185975
ko00071	Fatty acid degradation	Metabolism	Lipid metabolism	20	824	371	25917	0.0539084	0.0158619	0.233981
ko00600	Sphingolipid metabolism	Metabolism	Lipid metabolism	13	824	212	25917	0.0613208	0.018526	0.233981
ko00061	Fatty acid biosynthesis	Metabolism	Lipid metabolism	13	824	213	25917	0.0610329	0.0191788	0.233981
ko00220	Arginine biosynthesis	Metabolism	Amino acid metabolism	9	824	131	25917	0.0687023	0.0242423	0.260562
ko00960	Tropane, piperidine and pyridine alkaloid biosynthesis	Metabolism	Biosynthesis of other secondary metabolites	7	824	91	25917	0.0769231	0.0259393	0.260562
ko00999	Biosynthesis of secondary metabolites - unclassified	Metabolism	Biosynthesis of other secondary metabolites	3	824	22	25917	0.136364	0.0314448	0.260562
ko00561	Glycerolipid metabolism	Metabolism	Lipid metabolism	25	824	531	25917	0.047081	0.0340862	0.260562
ko04122	Sulfur relay system	Genetic Information Processing	Folding, sorting and degradation	4	824	39	25917	0.102564	0.0346097	0.260562
ko00520	Amino sugar and nucleotide sugar metabolism	Metabolism	Carbohydrate metabolism	34	824	772	25917	0.0440415	0.035834	0.260562
ko00564	Glycerophospholipid metabolism	Metabolism	Lipid metabolism	28	824	613	25917	0.045677	0.0363077	0.260562
ko04712	Circadian rhythm - plant	Organismal Systems	Environmental adaptation	16	824	312	25917	0.0512821	0.042307	0.280622
ko00130	Ubiquinone and other terpenoid-quinone biosynthesis	Metabolism	Metabolism of cofactors and vitamins	11	824	192	25917	0.0572917	0.0437035	0.280622

## Sheet: Sup. T8
Supplemental table 8. KEGG enrichment for genes of cluster 4 (lipid metabolism related are marked red)
Pathway ID	Pathway Name	Level 1	Level 2	Term Candidate Gene Num	Total Candidate Gene Num	Term Gene Num	Total Gene Num	Rich Ratio	P value	Q value
ko00561	Glycerolipid metabolism	Metabolism	Lipid metabolism	33	781	531	25917	0.0621469	8.15897e-05	0.00342677
ko00941	Flavonoid biosynthesis	Metabolism	Biosynthesis of other secondary metabolites	30	781	475	25917	0.0631579	0.000127865	0.00402774
ko00310	Lysine degradation	Metabolism	Amino acid metabolism	14	781	181	25917	0.0773481	0.00122539	0.0308798
ko00945	Stilbenoid, diarylheptanoid and gingerol biosynthesis	Metabolism	Biosynthesis of other secondary metabolites	9	781	93	25917	0.0967742	0.00197313	0.0414358
ko00010	Glycolysis / Gluconeogenesis	Metabolism	Carbohydrate metabolism	38	781	778	25917	0.0488432	0.00259867	0.046776
ko00710	Carbon fixation in photosynthetic organisms	Metabolism	Energy metabolism	24	781	442	25917	0.0542986	0.00429444	0.0623929
ko00900	Terpenoid backbone biosynthesis	Metabolism	Metabolism of terpenoids and polyketides	18	781	299	25917	0.0602007	0.00445664	0.0623929
ko00130	Ubiquinone and other terpenoid-quinone biosynthesis	Metabolism	Metabolism of cofactors and vitamins	13	781	192	25917	0.0677083	0.0056505	0.0711963
ko00564	Glycerophospholipid metabolism	Metabolism	Lipid metabolism	30	781	613	25917	0.0489396	0.00678113	0.0720582
ko00360	Phenylalanine metabolism	Metabolism	Amino acid metabolism	14	781	219	25917	0.0639269	0.00686269	0.0720582
ko00190	Oxidative phosphorylation	Metabolism	Energy metabolism	19	781	340	25917	0.0558824	0.00772739	0.0748962
ko04145	Phagosome	Cellular Processes	Transport and catabolism	16	781	275	25917	0.0581818	0.0096455	0.0824231
ko01200	Carbon metabolism	Metabolism	Global and overview maps	51	781	1207	25917	0.0422535	0.00981228	0.0824231
ko00906	Carotenoid biosynthesis	Metabolism	Metabolism of terpenoids and polyketides	12	781	193	25917	0.0621762	0.0144198	0.113556
ko00592	alpha-Linolenic acid metabolism	Metabolism	Lipid metabolism	22	781	444	25917	0.0495495	0.0163455	0.121149
ko00520	Amino sugar and nucleotide sugar metabolism	Metabolism	Carbohydrate metabolism	34	781	772	25917	0.0440415	0.018348	0.128436
ko00940	Phenylpropanoid biosynthesis	Metabolism	Biosynthesis of other secondary metabolites	37	781	863	25917	0.0428737	0.020777	0.137785
ko00909	Sesquiterpenoid and triterpenoid biosynthesis	Metabolism	Metabolism of terpenoids and polyketides	7	781	97	25917	0.0721649	0.0273529	0.166061
ko00280	Valine, leucine and isoleucine degradation	Metabolism	Amino acid metabolism	12	781	212	25917	0.0566038	0.0276768	0.166061
ko00330	Arginine and proline metabolism	Metabolism	Amino acid metabolism	13	781	242	25917	0.053719	0.0325752	0.179155
ko00380	Tryptophan metabolism	Metabolism	Amino acid metabolism	16	781	321	25917	0.0498442	0.0350128	0.179155
ko00904	Diterpenoid biosynthesis	Metabolism	Metabolism of terpenoids and polyketides	10	781	173	25917	0.0578035	0.0372671	0.179155
ko03440	Homologous recombination	Genetic Information Processing	Replication and repair	21	781	457	25917	0.0459519	0.0378763	0.179155
ko00030	Pentose phosphate pathway	Metabolism	Carbohydrate metabolism	14	781	273	25917	0.0512821	0.0381012	0.179155
ko00620	Pyruvate metabolism	Metabolism	Carbohydrate metabolism	19	781	404	25917	0.0470297	0.0383905	0.179155
ko00903	Limonene and pinene degradation	Metabolism	Metabolism of terpenoids and polyketides	4	781	43	25917	0.0930233	0.0399505	0.179669
ko00943	Isoflavonoid biosynthesis	Metabolism	Biosynthesis of other secondary metabolites	7	781	106	25917	0.0660377	0.0413524	0.179669

## Sheet: Sup. T9
Supplemental table 9. KEGG enrichment for genes of cluster 5 (lipid metabolism related are marked red)
Pathway ID	Pathway Name	Level 1	Level 2	Term Candidate Gene Num	Total Candidate Gene Num	Term Gene Num	Total Gene Num	Rich Ratio	P value	Q value
ko04626	Plant-pathogen interaction	Organismal Systems	Environmental adaptation	395	1484	3524	25917	0.112089	5.83664e-43	7.41253e-41
ko04016	MAPK signaling pathway - plant	Environmental Information Processing	Signal transduction	222	1484	2596	25917	0.0855162	4.38268e-10	2.783e-08
ko00604	Glycosphingolipid biosynthesis - ganglio series	Metabolism	Glycan biosynthesis and metabolism	13	1484	85	25917	0.152941	0.00105595	0.0447019
ko04075	Plant hormone signal transduction	Environmental Information Processing	Signal transduction	120	1484	1611	25917	0.0744879	0.00177607	0.0563903
ko00195	Photosynthesis	Metabolism	Energy metabolism	21	1484	198	25917	0.106061	0.0048729	0.123772
ko04141	Protein processing in endoplasmic reticulum	Genetic Information Processing	Folding, sorting and degradation	106	1484	1460	25917	0.0726027	0.00683702	0.130307
ko00510	N-Glycan biosynthesis	Metabolism	Glycan biosynthesis and metabolism	23	1484	232	25917	0.0991379	0.00750787	0.130307
ko03022	Basal transcription factors	Genetic Information Processing	Transcription	17	1484	157	25917	0.10828	0.00869038	0.130307
ko03020	RNA polymerase	Genetic Information Processing	Transcription	17	1484	158	25917	0.107595	0.00923436	0.130307
ko00500	Starch and sucrose metabolism	Metabolism	Carbohydrate metabolism	136	1484	1969	25917	0.0690706	0.0123214	0.145833
ko00750	Vitamin B6 metabolism	Metabolism	Metabolism of cofactors and vitamins	11	1484	89	25917	0.123596	0.0126312	0.145833
ko00531	Glycosaminoglycan degradation	Metabolism	Glycan biosynthesis and metabolism	13	1484	117	25917	0.111111	0.0165213	0.174851
ko00270	Cysteine and methionine metabolism	Metabolism	Amino acid metabolism	44	1484	560	25917	0.0785714	0.0213397	0.208473
ko00565	Ether lipid metabolism	Metabolism	Lipid metabolism	17	1484	177	25917	0.0960452	0.0257191	0.233309
ko00052	Galactose metabolism	Metabolism	Carbohydrate metabolism	39	1484	512	25917	0.0761719	0.0431735	0.365536

## Sheet: Sup. T10
Supplemental table 10. KEGG enrichment for genes of cluster 6 (lipid metabolism related are marked red)
Pathway ID	Pathway Name	Level 1	Level 2	Term Candidate Gene Num	Total Candidate Gene Num	Term Gene Num	Total Gene Num	Rich Ratio	P value	Q value
ko00380	Tryptophan metabolism	Metabolism	Amino acid metabolism	16	477	321	25917	0.0498442	0.000333887	0.0400665
ko00071	Fatty acid degradation	Metabolism	Lipid metabolism	15	477	371	25917	0.0404313	0.00393306	0.235983
ko03040	Spliceosome	Genetic Information Processing	Transcription	34	477	1175	25917	0.0289362	0.00652451	0.247846
ko00650	Butanoate metabolism	Metabolism	Carbohydrate metabolism	6	477	95	25917	0.0631579	0.00826152	0.247846
ko00053	Ascorbate and aldarate metabolism	Metabolism	Carbohydrate metabolism	11	477	276	25917	0.0398551	0.0138256	0.331814
ko00280	Valine, leucine and isoleucine degradation	Metabolism	Amino acid metabolism	9	477	212	25917	0.0424528	0.0171359	0.342718
ko00480	Glutathione metabolism	Metabolism	Metabolism of other amino acids	13	477	372	25917	0.0349462	0.0212183	0.34584
ko00072	Synthesis and degradation of ketone bodies	Metabolism	Lipid metabolism	2	477	13	25917	0.153846	0.023056	0.34584
ko00220	Arginine biosynthesis	Metabolism	Amino acid metabolism	6	477	131	25917	0.0458015	0.0344914	0.405177
ko00250	Alanine, aspartate and glutamate metabolism	Metabolism	Amino acid metabolism	10	477	287	25917	0.0348432	0.0408045	0.405177
ko00908	Zeatin biosynthesis	Metabolism	Metabolism of terpenoids and polyketides	5	477	104	25917	0.0480769	0.0432992	0.405177
ko00903	Limonene and pinene degradation	Metabolism	Metabolism of terpenoids and polyketides	3	477	43	25917	0.0697674	0.0444533	0.405177
ko00590	Arachidonic acid metabolism	Metabolism	Lipid metabolism	4	477	75	25917	0.0533333	0.0496183	0.405177

[truncated: 10 more sheets: Sup. T11, Sup. T12, Sup. T13, Sup. T14, Sup. T15, Sup. T16, Sup. T17, Sup. T18, Sup. T19, Sup. T20]
